# Supplementary material for: Floral scent chemodiversity is associated with high floral visitor but low bacterial richness on flowers
Source: New Phytol. 2025 Oct 22;248(6):3270–9. doi: 10.1111/nph.70600 (PMC12630430; doi:10.1111/nph.70600)
Supplement: Supplementary file 1 — Dataset S1 Quantitative floral scent samples. [file NPH-248-3270-s006.xlsx]

## Sheet: Dataset_S1_info
	New Phytologist Supporting Information Article title: Floral scent chemodiversity is associated with high floral visitor but low bacterial richness on flowers Authors: Maximilian Hanusch1, Stefan Dötterl2, Anne-Amélie C. Larue-Kontić2, Alexander Keller3, Robert R. Junker1 1Philipps-University Marburg, Evolutionary Ecology of Plants, Germany, 35042 Marburg 2Paris-Lodron University Salzburg, Depart…

## Sheet: Dataset_S1_scent_data
plot	sample	plant	elevation	ret._Time	area	compound Name	retentionsindex
Zaunplot	GGD_134	Silene_vulgaris	1281	17865	617876	E-Myroxide	1161
WC-Plot	GGD_036	Silene_dioica	1447	17873	754922	E-Myroxide	1162
Skandi-Plot	GGD_066	Ranunculus_montanus	1724	17879	917103	E-Myroxide	1163
Skandi-Plot	GGD_078	Ranunculus_sp.	1724	17881	3549225	E-Myroxide	1163
Mautplot	GGD_005	Geum_rivale	1146	17884	574227	E-Myroxide	1163
WC-Plot	GGD_046	Lamium_album	1447	25207	3631317	unknown	1460
Peace-Plot	GGD_119	Hieracium_sp	2086	17211	417501	(|E|)-4,8-Dimethylnona-1,3,7-triene	1140
WC-Plot	GGD_041	Taraxacum_officinale	1447	17211	711731	(|E|)-4,8-Dimethylnona-1,3,7-triene	1140
WC-Plot	GGD_038	Ranunculus_auricomus	1447	17212	1443439	(|E|)-4,8-Dimethylnona-1,3,7-triene	1140
Stations-Plot	GGD_100	Ranunculus_montanus	2275	17214	527286	(|E|)-4,8-Dimethylnona-1,3,7-triene	1140
Zaunplot	GGD_129	Leucanthemum_vulgare	1281	17217	901415	(|E|)-4,8-Dimethylnona-1,3,7-triene	1141
Skandi-Plot	GGD_078	Ranunculus_sp.	1724	17221	3504701	(|E|)-4,8-Dimethylnona-1,3,7-triene	1141
Skandi-Plot	GGD_066	Ranunculus_montanus	1724	17221	4479932	(|E|)-4,8-Dimethylnona-1,3,7-triene	1141
Mautplot	GGD_006	Veronica_chamaedrys	1146	17221	318445	(|E|)-4,8-Dimethylnona-1,3,7-triene	1141
Stations-Plot	GGD_098	Taraxacum_officinale	2275	17221	3694600	(|E|)-4,8-Dimethylnona-1,3,7-triene	1141
Mautplot	GGD_004	Rumex_salicifolius	1146	17225	137222	(|E|)-4,8-Dimethylnona-1,3,7-triene	1141
Skandi-Plot	GGD_067	Trollius_europaeus	1724	17225	3933574	(|E|)-4,8-Dimethylnona-1,3,7-triene	1141
Mautplot	GGD_011	Valeriana_montana	1146	26111	1253070	(|Z,Z|)-alpha-Farnesene	1506
Skandi-Plot	GGD_067	Trollius_europaeus	1724	26115	11222889	(|Z,Z|)-alpha-Farnesene	1506
Peace-Plot	GGD_115	Minuartia_verna	2086	9351	265578	(3E)-1,3-Octadiene	845
Skandi-Plot	GGD_080	Viola_biflora	1724	14431	303089	(E)_2_Hexenyl_acetate_S	1022
Peace-Plot	GGD_111	Valeriana_tripteris	2086	14252	192407	(E)_2_Hexenyl_acetate_S	1013
Stations-Plot	GGD_087	Gentiana_clusii	2275	14436	244357	(E)_2_Hexenyl_acetate_S	1022
Stations-Plot	GGD_086	Potentilla_aurea	2275	14448	2896966	(E)_2_Hexenyl_acetate_S	1022
WC-Plot	GGD_034	Ranunculus_acris	1447	16563	552064	(E)_Linalool_oxide_furanoid_SV	1119
Peace-Plot	GGD_113	Galium_pumilum	2086	16569	552559	(E)_Linalool_oxide_furanoid_SV	1119
Peace-Plot	GGD_119	Hieracium_sp	2086	16572	382122	(E)_Linalool_oxide_furanoid_SV	1119
Stations-Plot	GGD_092	Loiseleuria_procumbens	2275	16579	707373	(E)_Linalool_oxide_furanoid_SV	1119
Peace-Plot	GGD_113	Galium_pumilum	2086	18779	117620	(E)_Linalool_oxide_pyranoid_SV	1193
Stations-Plot	GGD_092	Loiseleuria_procumbens	2275	18791	180122	(E)_Linalool_oxide_pyranoid_SV	1193
WC-Plot	GGD_036	Silene_dioica	1447	21281	804632	(E)-Cinnamaldehyde_	1309
WC-Plot	GGD_036	Silene_dioica	1447	22034	1856102	(E)-Cinnamyl_alcohol_	1334
Skandi-Plot	GGD_081	Saxifraga_rotundifolia	1724	27589	205940	(E)-Nerolidol_	1579
Stations-Plot	GGD_087	Gentiana_clusii	2275	10028	202068	(Z)_3_Hexen_1_ol_S	868
WC-Plot	GGD_035	Myosotis_alpestris	1447	10121	7012977	(Z)_3_Hexen_1_ol_S	871
Peace-Plot	GGD_111	Valeriana_tripteris	2086	10121	6060449	(Z)_3_Hexen_1_ol_S	871
Skandi-Plot	GGD_062	fragwuerdige_beschriftung	1724	10123	2424547	(Z)_3_Hexen_1_ol_S	871
Skandi-Plot	GGD_061	Veronica_montana	1724	10123	3857836	(Z)_3_Hexen_1_ol_S	871
Skandi-Plot	GGD_065	Vaccinium_myrtillus	1724	10124	1356290	(Z)_3_Hexen_1_ol_S	871
Zaunplot	GGD_018	Myosotis_alpestris	1281	10124	3342738	(Z)_3_Hexen_1_ol_S	854
Peace-Plot	GGD_113	Galium_pumilum	2086	10124	3498185	(Z)_3_Hexen_1_ol_S	871
Zaunplot	GGD_028	Rumex_salicifolius	1281	10124	4935544	(Z)_3_Hexen_1_ol_S	854
Peace-Plot	GGD_119	Hieracium_sp	2086	10125	2486966	(Z)_3_Hexen_1_ol_S	871
Zaunplot	GGD_024	Ajuga_reptans	1281	10125	4393143	(Z)_3_Hexen_1_ol_S	854
WC-Plot	GGD_037	Viola_biflora	1447	10125	5028135	(Z)_3_Hexen_1_ol_S	871
Zaunplot	GGD_027	Rumex_alpinus	1281	10125	7475315	(Z)_3_Hexen_1_ol_S	854
WC-Plot	GGD_042	Veronica_chamaedrys	1447	10126	12368908	(Z)_3_Hexen_1_ol_S	871
Zaunplot	GGD_019	Veronica_chamaedrys	1281	10126	17067634	(Z)_3_Hexen_1_ol_S	854
WC-Plot	GGD_039	Alchemilla_fissa	1447	10126	2509051	(Z)_3_Hexen_1_ol_S	871
Zaunplot	GGD_020	Silene_dioica	1281	10126	5511726	(Z)_3_Hexen_1_ol_S	854
WC-Plot	GGD_036	Silene_dioica	1447	10127	13723767	(Z)_3_Hexen_1_ol_S	871
WC-Plot	GGD_033	Ajuga_reptans	1447	10127	20375012	(Z)_3_Hexen_1_ol_S	871
WC-Plot	GGD_032	Aegopodium_podagraria	1447	10127	4906886	(Z)_3_Hexen_1_ol_S	871
Peace-Plot	GGD_109	Vaccinium_vitis_idea	2086	10128	2102534	(Z)_3_Hexen_1_ol_S	871
Peace-Plot	GGD_106	Potentilla_aurea	2086	10128	302694	(Z)_3_Hexen_1_ol_S	871
Zaunplot	GGD_132	Lathyrus_pratensis	1281	10128	5025813	(Z)_3_Hexen_1_ol_S	871
Zaunplot	GGD_025	Ranunculus_acris	1281	10128	5552480	(Z)_3_Hexen_1_ol_S	854
Zaunplot	GGD_017	Alchemilla_fissa	1281	10129	1325256	(Z)_3_Hexen_1_ol_S	854
WC-Plot	GGD_044	Rumex_salicifolius	1447	10129	1852225	(Z)_3_Hexen_1_ol_S	871
Skandi-Plot	GGD_082	Veronica_serpyllifolia	1724	10129	6128507	(Z)_3_Hexen_1_ol_S	871
WC-Plot	GGD_034	Ranunculus_acris	1447	10129	859575	(Z)_3_Hexen_1_ol_S	871
Edelweissspitzenplot	GGD_054	Gentiana_bavarica	2570	10131	3611950	(Z)_3_Hexen_1_ol_S	855
Mautplot	GGD_006	Veronica_chamaedrys	1146	10131	6793571	(Z)_3_Hexen_1_ol_S	871
Peace-Plot	GGD_105	Alchemilla_fissa	2086	10131	901363	(Z)_3_Hexen_1_ol_S	871
Peace-Plot	GGD_107	Potentilla_grandiflora	2086	10131	1239528	(Z)_3_Hexen_1_ol_S	871
Skandi-Plot	GGD_063	Alchemilla_fissa	1724	10131	1715156	(Z)_3_Hexen_1_ol_S	871
Mautplot	GGD_010	Polygala_amarella	1146	10132	1184454	(Z)_3_Hexen_1_ol_S	871
Peace-Plot	GGD_116	Dianthus_alpinus	2086	10132	1396195	(Z)_3_Hexen_1_ol_S	871
Mautplot	GGD_007	Ajuga_reptans	1146	10132	3008802	(Z)_3_Hexen_1_ol_S	871
Zaunplot	GGD_131	Trifolium_pratense	1281	10132	551121	(Z)_3_Hexen_1_ol_S	854
Skandi-Plot	GGD_059	Ajuga_reptans	1724	10132	1812089	(Z)_3_Hexen_1_ol_S	871
Skandi-Plot	GGD_083	Rumex_salicifolius	1724	10133	1417172	(Z)_3_Hexen_1_ol_S	871
Skandi-Plot	GGD_080	Viola_biflora	1724	10133	1545709	(Z)_3_Hexen_1_ol_S	871
Zaunplot	GGD_134	Silene_vulgaris	1281	10133	8843074	(Z)_3_Hexen_1_ol_S	871
Edelweissspitzenplot	GGD_068	Potentilla_aurea	2570	10133	2330526	(Z)_3_Hexen_1_ol_S	855
Zaunplot	GGD_129	Leucanthemum_vulgare	1281	10134	1406787	(Z)_3_Hexen_1_ol_S	871
Skandi-Plot	GGD_077	Potentilla_grandiflora	1724	10134	2973797	(Z)_3_Hexen_1_ol_S	871
Edelweissspitzenplot	GGD_069	Minuartia_verna	2570	10134	3185352	(Z)_3_Hexen_1_ol_S	855
Mautplot	GGD_005	Geum_rivale	1146	10134	6043124	(Z)_3_Hexen_1_ol_S	871
Peace-Plot	GGD_115	Minuartia_verna	2086	10134	3134462	(Z)_3_Hexen_1_ol_S	871
Stations-Plot	GGD_097	Saponaria_sp	2275	10135	7840530	(Z)_3_Hexen_1_ol_S	871
Mautplot	GGD_009	Cardamine_pratensis	1146	10135	1433394	(Z)_3_Hexen_1_ol_S	871
Mautplot	GGD_003	Ranunculus_acris	1146	10135	3677823	(Z)_3_Hexen_1_ol_S	871
Skandi-Plot	GGD_067	Trollius_europaeus	1724	10135	6211846	(Z)_3_Hexen_1_ol_S	871
Edelweissspitzenplot	GGD_072	Saponaria_sp	2570	10136	16245689	(Z)_3_Hexen_1_ol_S	855
Mautplot	GGD_008	Caltha_palustris	1146	10136	29140663	(Z)_3_Hexen_1_ol_S	871
Zaunplot	GGD_016	Galeopsis_segetum	1281	10137	42672707	(Z)_3_Hexen_1_ol_S	855
Mautplot	GGD_004	Rumex_salicifolius	1146	10138	1181496	(Z)_3_Hexen_1_ol_S	871
Zaunplot	GGD_130	Trifolium_repens	1281	10138	13478240	(Z)_3_Hexen_1_ol_S	871
WC-Plot	GGD_046	Lamium_album	1447	10138	17467804	(Z)_3_Hexen_1_ol_S	871
Mautplot	GGD_001	Silene_dioica	1146	10138	1832004	(Z)_3_Hexen_1_ol_S	871
Skandi-Plot	GGD_078	Ranunculus_sp.	1724	10138	2785450	(Z)_3_Hexen_1_ol_S	871
Stations-Plot	GGD_095	Thymus_pulegioides	2275	10138	3542839	(Z)_3_Hexen_1_ol_S	871
Peace-Plot	GGD_118	Trifolium_pratense	2086	10142	325106	(Z)_3_Hexen_1_ol_S	871
Peace-Plot	GGD_112	Silene_vulgaris	2086	10143	398379	(Z)_3_Hexen_1_ol_S	871
Zaunplot	GGD_128	Lotus_pedunculatus	1281	10143	9814711	(Z)_3_Hexen_1_ol_S	871
Mautplot	GGD_011	Valeriana_montana	1146	10144	2727920	(Z)_3_Hexen_1_ol_S	871
Stations-Plot	GGD_094	Silene_acaulis	2275	10147	32101732	(Z)_3_Hexen_1_ol_S	872
Peace-Plot	GGD_117	Geranium_pratense	2086	10158	65924337	(Z)_3_Hexen_1_ol_S	872
WC-Plot	GGD_038	Ranunculus_auricomus	1447	10134	1125885	(Z)_3_Hexen_1_ol_S	871
WC-Plot	GGD_034	Ranunculus_acris	1447	14197	2737935	(Z)_3_Hexenyl_acetate_S	1010
Peace-Plot	GGD_111	Valeriana_tripteris	2086	14198	9300354	(Z)_3_Hexenyl_acetate_S	1010
Skandi-Plot	GGD_064	Cardamine_amara	1724	14199	4559257	(Z)_3_Hexenyl_acetate_S	1010
Skandi-Plot	GGD_065	Vaccinium_myrtillus	1724	14199	6045027	(Z)_3_Hexenyl_acetate_S	1010
Skandi-Plot	GGD_061	Veronica_montana	1724	14199	8565421	(Z)_3_Hexenyl_acetate_S	1010
WC-Plot	GGD_035	Myosotis_alpestris	1447	14201	33441942	(Z)_3_Hexenyl_acetate_S	1010
Skandi-Plot	GGD_062	fragwuerdige_beschriftung	1724	14202	34724058	(Z)_3_Hexenyl_acetate_S	1010
Peace-Plot	GGD_112	Silene_vulgaris	2086	14202	362978	(Z)_3_Hexenyl_acetate_S	1010
Peace-Plot	GGD_113	Galium_pumilum	2086	14202	4538476	(Z)_3_Hexenyl_acetate_S	1010
Peace-Plot	GGD_114	Thymus_pulegioides	2086	14203	1935841	(Z)_3_Hexenyl_acetate_S	1010
Peace-Plot	GGD_119	Hieracium_sp	2086	14203	6370446	(Z)_3_Hexenyl_acetate_S	1010
Peace-Plot	GGD_106	Potentilla_aurea	2086	14204	2654550	(Z)_3_Hexenyl_acetate_S	1010
WC-Plot	GGD_041	Taraxacum_officinale	1447	14204	594772	(Z)_3_Hexenyl_acetate_S	1010
Peace-Plot	GGD_107	Potentilla_grandiflora	2086	14205	11674535	(Z)_3_Hexenyl_acetate_S	1010
WC-Plot	GGD_033	Ajuga_reptans	1447	14205	50401524	(Z)_3_Hexenyl_acetate_S	1010
WC-Plot	GGD_043	Glechoma_hederacea_	1447	14205	609175	(Z)_3_Hexenyl_acetate_S	1010
WC-Plot	GGD_044	Rumex_salicifolius	1447	14206	1162664	(Z)_3_Hexenyl_acetate_S	1010
Zaunplot	GGD_133	Dactylorhiza_fuchsii	1281	14206	1312211	(Z)_3_Hexenyl_acetate_S	1010
Peace-Plot	GGD_105	Alchemilla_fissa	2086	14206	16668549	(Z)_3_Hexenyl_acetate_S	1010
WC-Plot	GGD_038	Ranunculus_auricomus	1447	14206	1758618	(Z)_3_Hexenyl_acetate_S	1010
Peace-Plot	GGD_109	Vaccinium_vitis_idea	2086	14206	3944715	(Z)_3_Hexenyl_acetate_S	1010
WC-Plot	GGD_032	Aegopodium_podagraria	1447	14206	5510540	(Z)_3_Hexenyl_acetate_S	1010
Zaunplot	GGD_028	Rumex_salicifolius	1281	14206	7079919	(Z)_3_Hexenyl_acetate_S	1005
Zaunplot	GGD_027	Rumex_alpinus	1281	14207	14075758	(Z)_3_Hexenyl_acetate_S	1005
Zaunplot	GGD_018	Myosotis_alpestris	1281	14207	17140911	(Z)_3_Hexenyl_acetate_S	1005
Zaunplot	GGD_131	Trifolium_pratense	1281	14207	2334912	(Z)_3_Hexenyl_acetate_S	1005
Peace-Plot	GGD_118	Trifolium_pratense	2086	14207	619042	(Z)_3_Hexenyl_acetate_S	1010
Zaunplot	GGD_026	Taraxacum_officinale	1281	14207	7176225	(Z)_3_Hexenyl_acetate_S	1005
Zaunplot	GGD_020	Silene_dioica	1281	14208	10806223	(Z)_3_Hexenyl_acetate_S	1005
Peace-Plot	GGD_116	Dianthus_alpinus	2086	14208	15277963	(Z)_3_Hexenyl_acetate_S	1010
Skandi-Plot	GGD_083	Rumex_salicifolius	1724	14208	1727723	(Z)_3_Hexenyl_acetate_S	1010
Zaunplot	GGD_019	Veronica_chamaedrys	1281	14208	19529708	(Z)_3_Hexenyl_acetate_S	1005
Peace-Plot	GGD_108	Vaccinium_myrtillus	2086	14208	402643	(Z)_3_Hexenyl_acetate_S	1010
Zaunplot	GGD_025	Ranunculus_acris	1281	14208	6879156	(Z)_3_Hexenyl_acetate_S	1005
Edelweissspitzenplot	GGD_054	Gentiana_bavarica	2570	14209	12971667	(Z)_3_Hexenyl_acetate_S	1006
Skandi-Plot	GGD_063	Alchemilla_fissa	1724	14209	13612052	(Z)_3_Hexenyl_acetate_S	1010
WC-Plot	GGD_036	Silene_dioica	1447	14209	18820714	(Z)_3_Hexenyl_acetate_S	1010
Peace-Plot	GGD_115	Minuartia_verna	2086	14209	20896897	(Z)_3_Hexenyl_acetate_S	1010
Zaunplot	GGD_024	Ajuga_reptans	1281	14209	4720401	(Z)_3_Hexenyl_acetate_S	1005
Skandi-Plot	GGD_060	Silene_dioica	1724	14209	4859228	(Z)_3_Hexenyl_acetate_S	1010
Zaunplot	GGD_134	Silene_vulgaris	1281	14211	15448694	(Z)_3_Hexenyl_acetate_S	1011
Zaunplot	GGD_132	Lathyrus_pratensis	1281	14211	16137941	(Z)_3_Hexenyl_acetate_S	1011
Mautplot	GGD_009	Cardamine_pratensis	1146	14211	2052672	(Z)_3_Hexenyl_acetate_S	1011
Mautplot	GGD_010	Polygala_amarella	1146	14211	2761998	(Z)_3_Hexenyl_acetate_S	1011
Zaunplot	GGD_129	Leucanthemum_vulgare	1281	14211	3485342	(Z)_3_Hexenyl_acetate_S	1011
WC-Plot	GGD_042	Veronica_chamaedrys	1447	14211	37980534	(Z)_3_Hexenyl_acetate_S	1011
WC-Plot	GGD_040	Lamium_maculatum	1447	14211	4253743	(Z)_3_Hexenyl_acetate_S	1011
Skandi-Plot	GGD_080	Viola_biflora	1724	14211	9802160	(Z)_3_Hexenyl_acetate_S	1011
Skandi-Plot	GGD_059	Ajuga_reptans	1724	14211	21341708	(Z)_3_Hexenyl_acetate_S	1010
Mautplot	GGD_008	Caltha_palustris	1146	14212	10487646	(Z)_3_Hexenyl_acetate_S	1011
Skandi-Plot	GGD_068	Potentilla_aurea	1724	14212	2971457	(Z)_3_Hexenyl_acetate_S	1011
WC-Plot	GGD_037	Viola_biflora	1447	14212	41030451	(Z)_3_Hexenyl_acetate_S	1011
Stations-Plot	GGD_092	Loiseleuria_procumbens	2275	14212	4494688	(Z)_3_Hexenyl_acetate_S	1011
Mautplot	GGD_007	Ajuga_reptans	1146	14213	11315927	(Z)_3_Hexenyl_acetate_S	1011
Zaunplot	GGD_016	Galeopsis_segetum	1281	14213	15852576	(Z)_3_Hexenyl_acetate_S	1006
Skandi-Plot	GGD_082	Veronica_serpyllifolia	1724	14213	25272331	(Z)_3_Hexenyl_acetate_S	1011
Edelweissspitzenplot	GGD_070	Primula_minima	2570	14213	3347861	(Z)_3_Hexenyl_acetate_S	1006
Mautplot	GGD_011	Valeriana_montana	1146	14213	3850878	(Z)_3_Hexenyl_acetate_S	1011
Skandi-Plot	GGD_079	Oxalis_acetosella	1724	14213	4391637	(Z)_3_Hexenyl_acetate_S	1011
Edelweissspitzenplot	GGD_073	Draba_aizoides	2570	14213	5202475	(Z)_3_Hexenyl_acetate_S	1006
Edelweissspitzenplot	GGD_068	Potentilla_aurea	2570	14214	54356769	(Z)_3_Hexenyl_acetate_S	1006
Stations-Plot	GGD_098	Taraxacum_officinale	2275	14214	8875345	(Z)_3_Hexenyl_acetate_S	1011
WC-Plot	GGD_045	Fragaria_ananassa	1447	14214	897824	(Z)_3_Hexenyl_acetate_S	1011
Edelweissspitzenplot	GGD_048	Arabis_alpina	2570	14215	1260502	(Z)_3_Hexenyl_acetate_S	1006
Mautplot	GGD_006	Veronica_chamaedrys	1146	14215	29357787	(Z)_3_Hexenyl_acetate_S	1011
WC-Plot	GGD_039	Alchemilla_fissa	1447	14215	50662022	(Z)_3_Hexenyl_acetate_S	1011
Skandi-Plot	GGD_078	Ranunculus_sp.	1724	14215	5871199	(Z)_3_Hexenyl_acetate_S	1011
Edelweissspitzenplot	GGD_047	Alchemilla_fissa	2570	14215	7499731	(Z)_3_Hexenyl_acetate_S	1006
Mautplot	GGD_005	Geum_rivale	1146	14216	13438409	(Z)_3_Hexenyl_acetate_S	1011
Skandi-Plot	GGD_077	Potentilla_grandiflora	1724	14216	26842126	(Z)_3_Hexenyl_acetate_S	1011
Stations-Plot	GGD_097	Saponaria_sp	2275	14217	24932943	(Z)_3_Hexenyl_acetate_S	1011
Stations-Plot	GGD_095	Thymus_pulegioides	2275	14217	13862383	(Z)_3_Hexenyl_acetate_S	1011
Edelweissspitzenplot	GGD_069	Minuartia_verna	2570	14218	33690272	(Z)_3_Hexenyl_acetate_S	1006
Mautplot	GGD_004	Rumex_salicifolius	1146	14218	5275684	(Z)_3_Hexenyl_acetate_S	1011
Skandi-Plot	GGD_067	Trollius_europaeus	1724	14219	18803139	(Z)_3_Hexenyl_acetate_S	1011
Stations-Plot	GGD_087	Gentiana_clusii	2275	14221	23566229	(Z)_3_Hexenyl_acetate_S	1011
Mautplot	GGD_003	Ranunculus_acris	1146	14221	11194836	(Z)_3_Hexenyl_acetate_S	1011
Edelweissspitzenplot	GGD_072	Saponaria_sp	2570	14221	34390387	(Z)_3_Hexenyl_acetate_S	1006
Zaunplot	GGD_017	Alchemilla_fissa	1281	14221	48237619	(Z)_3_Hexenyl_acetate_S	1006
Mautplot	GGD_001	Silene_dioica	1146	14223	11146009	(Z)_3_Hexenyl_acetate_S	1011
Mautplot	GGD_002	Aegopodium_podagraria	1146	14224	2432026	(Z)_3_Hexenyl_acetate_S	1011
Stations-Plot	GGD_085	Pulsatilla_alba	2275	14224	6733842	(Z)_3_Hexenyl_acetate_S	1011
Zaunplot	GGD_130	Trifolium_repens	1281	14227	43108875	(Z)_3_Hexenyl_acetate_S	1011
WC-Plot	GGD_046	Lamium_album	1447	14228	56284200	(Z)_3_Hexenyl_acetate_S	1011
Peace-Plot	GGD_117	Geranium_pratense	2086	14243	93008993	(Z)_3_Hexenyl_acetate_S	1012
Stations-Plot	GGD_086	Potentilla_aurea	2275	14247	59331584	(Z)_3_Hexenyl_acetate_S	1012
Stations-Plot	GGD_094	Silene_acaulis	2275	14253	106911820	(Z)_3_Hexenyl_acetate_S	1013
Zaunplot	GGD_128	Lotus_pedunculatus	1281	14269	129640174	(Z)_3_Hexenyl_acetate_S	1013
Stations-Plot	GGD_087	Gentiana_clusii	2275	14147	8883506	(Z)_3_Hexenyl_acetate_S	1007
Stations-Plot	GGD_086	Potentilla_aurea	2275	14161	5646426	(Z)_3_Hexenyl_acetate_S	1007
Zaunplot	GGD_134	Silene_vulgaris	1281	18953	671614	(Z)_3_Hexenyl_butyrate_S	1198
Zaunplot	GGD_016	Galeopsis_segetum	1281	18959	791280	(Z)_3_Hexenyl_butyrate_S	1186
WC-Plot	GGD_034	Ranunculus_acris	1447	16151	589212	(Z)_Linalool_oxide_furanoid_SV	1105
Peace-Plot	GGD_113	Galium_pumilum	2086	16156	524625	(Z)_Linalool_oxide_furanoid_SV	1105
Skandi-Plot	GGD_064	Cardamine_amara	1724	16158	239090	(Z)_Linalool_oxide_furanoid_SV	1105
Zaunplot	GGD_025	Ranunculus_acris	1281	16163	505314	(Z)_Linalool_oxide_furanoid_SV	1078
Stations-Plot	GGD_088	Myosotis_alpestris	2275	16174	5996715	(Z)_Linalool_oxide_furanoid_SV	1106
Mautplot	GGD_003	Ranunculus_acris	1146	16176	1697660	(Z)_Linalool_oxide_furanoid_SV	1106
WC-Plot	GGD_035	Myosotis_alpestris	1447	16153	638507	(Z)_Linalool_oxide_furanoid_SV	1105
Edelweissspitzenplot	GGD_072	Saponaria_sp	2570	16166	795924	(Z)_Linalool_oxide_furanoid_SV	1078
Peace-Plot	GGD_113	Galium_pumilum	2086	18702	80689	(Z)_Linalool_oxide_pyranoid_SV	1190
Zaunplot	GGD_134	Silene_vulgaris	1281	20121	1389787	(Z)-3-hexenyl_2-methylbutanoate	1256
Skandi-Plot	GGD_077	Potentilla_grandiflora	1724	20126	718770	(Z)-3-hexenyl_2-methylbutanoate	1256
Zaunplot	GGD_016	Galeopsis_segetum	1281	20126	789069	(Z)-3-hexenyl_2-methylbutanoate	1233
Mautplot	GGD_006	Veronica_chamaedrys	1146	20131	380384	(Z)-3-hexenyl_2-methylbutanoate	1257
Mautplot	GGD_004	Rumex_salicifolius	1146	20133	344847	(Z)-3-hexenyl_2-methylbutanoate	1257
Stations-Plot	GGD_087	Gentiana_clusii	2275	20165	340065	(Z)-3-hexenyl_2-methylbutanoate	1258
WC-Plot	GGD_042	Veronica_chamaedrys	1447	20197	429435	(Z)-3-hexenyl_3-methylbutanoate	1260
Mautplot	GGD_006	Veronica_chamaedrys	1146	20211	1633330	(Z)-3-hexenyl_3-methylbutanoate	1260
Mautplot	GGD_005	Geum_rivale	1146	20211	348659	(Z)-3-hexenyl_3-methylbutanoate	1261
Zaunplot	GGD_019	Veronica_chamaedrys	1281	20201	964801	(Z)-3-hexenyl_3-methylbutanoate	1237
Zaunplot	GGD_025	Ranunculus_acris	1281	20203	1197925	(Z)-3-hexenyl_3-methylbutanoate	1237
Stations-Plot	GGD_087	Gentiana_clusii	2275	20207	414197	(Z)-3-hexenyl_3-methylbutanoate	1260
Skandi-Plot	GGD_078	Ranunculus_sp.	1724	20209	1215942	(Z)-3-hexenyl_3-methylbutanoate	1260
Mautplot	GGD_003	Ranunculus_acris	1146	20216	296060	(Z)-3-hexenyl_3-methylbutanoate	1261
Stations-Plot	GGD_093	Primula_minima	2275	17964	3884802	1,2-Dimethoxybenzene_(Veratrol)	1165
WC-Plot	GGD_037	Viola_biflora	1447	18621	642236	1,4-Cyclohexanedione,_2,2,6-trimethyl-	1187
Stations-Plot	GGD_092	Loiseleuria_procumbens	2275	18625	238113	1,4-Cyclohexanedione,_2,2,6-trimethyl-	1188
Skandi-Plot	GGD_080	Viola_biflora	1724	18627	515782	1,4-Cyclohexanedione,_2,2,6-trimethyl-	1188
WC-Plot	GGD_038	Ranunculus_auricomus	1447	14339	166162	1,5,8-p-menthatriene	1017
WC-Plot	GGD_033	Ajuga_reptans	1447	15101	14799432	1_8_Cineole_SV	1055
WC-Plot	GGD_041	Taraxacum_officinale	1447	15105	552746	1_8_Cineole_SV	1055
WC-Plot	GGD_042	Veronica_chamaedrys	1447	15108	563571	1_8_Cineole_SV	1055
Peace-Plot	GGD_115	Minuartia_verna	2086	15109	591778	1_8_Cineole_SV	1055
Zaunplot	GGD_133	Dactylorhiza_fuchsii	1281	15111	2852653	1_8_Cineole_SV	1056
Peace-Plot	GGD_114	Thymus_pulegioides	2086	15111	11144446	1_8_Cineole_SV	1055
WC-Plot	GGD_032	Aegopodium_podagraria	1447	15111	5969987	1_8_Cineole_SV	1056
Zaunplot	GGD_027	Rumex_alpinus	1281	15115	613095	1_8_Cineole_SV	1039
Edelweissspitzenplot	GGD_048	Arabis_alpina	2570	15116	373935	1_8_Cineole_SV	1039
Stations-Plot	GGD_095	Thymus_pulegioides	2275	15121	22170165	1_8_Cineole_SV	1056
Peace-Plot	GGD_110	Primula_elatior	2086	15127	1381647	1_8_Cineole_SV	1056
Peace-Plot	GGD_104	Rhododendron_ferrugineum	2086	15136	17663700	1_8_Cineole_SV	1057
Skandi-Plot	GGD_077	Potentilla_grandiflora	1724	15106	393288	1_8_Cineole_SV	1055
Zaunplot	GGD_027	Rumex_alpinus	1281	13184	2829834	1_Heptanol	968
Peace-Plot	GGD_111	Valeriana_tripteris	2086	10424	980464	1_Hexanol_S	881
Skandi-Plot	GGD_061	Veronica_montana	1724	10426	385975	1_Hexanol_S	881
WC-Plot	GGD_035	Myosotis_alpestris	1447	10427	966945	1_Hexanol_S	881
Zaunplot	GGD_133	Dactylorhiza_fuchsii	1281	10429	620438	1_Hexanol_S	881
Zaunplot	GGD_027	Rumex_alpinus	1281	10431	2007650	1_Hexanol_S	866
Zaunplot	GGD_018	Myosotis_alpestris	1281	10431	682645	1_Hexanol_S	866
Zaunplot	GGD_024	Ajuga_reptans	1281	10432	186275	1_Hexanol_S	866
WC-Plot	GGD_042	Veronica_chamaedrys	1447	10433	791274	1_Hexanol_S	881
Zaunplot	GGD_019	Veronica_chamaedrys	1281	10433	806558	1_Hexanol_S	866
Edelweissspitzenplot	GGD_071	Androsace_obtusifolia	2570	10434	1157296	1_Hexanol_S	866
Skandi-Plot	GGD_082	Veronica_serpyllifolia	1724	10434	366296	1_Hexanol_S	881
WC-Plot	GGD_036	Silene_dioica	1447	10434	909302	1_Hexanol_S	881
Skandi-Plot	GGD_055	Anemone_nemorosa	1724	10435	195384	1_Hexanol_S	881
Zaunplot	GGD_134	Silene_vulgaris	1281	10437	1752094	1_Hexanol_S	881
Mautplot	GGD_008	Caltha_palustris	1146	10437	2991436	1_Hexanol_S	881
Stations-Plot	GGD_093	Primula_minima	2275	10438	220037	1_Hexanol_S	881
Mautplot	GGD_006	Veronica_chamaedrys	1146	10438	515641	1_Hexanol_S	881
Peace-Plot	GGD_117	Geranium_pratense	2086	10441	1538635	1_Hexanol_S	881
Mautplot	GGD_011	Valeriana_montana	1146	10444	5323314	1_Hexanol_S	881
Stations-Plot	GGD_088	Myosotis_alpestris	2275	10446	819863	1_Hexanol_S	882
Zaunplot	GGD_027	Rumex_alpinus	1281	13465	2252345	1_Octen_3_ol_S	978
Peace-Plot	GGD_115	Minuartia_verna	2086	13467	811116	1_Octen_3_ol_S	982
Peace-Plot	GGD_114	Thymus_pulegioides	2086	13473	1301447	1_Octen_3_ol_S	982
Zaunplot	GGD_016	Galeopsis_segetum	1281	13473	1334884	1_Octen_3_ol_S	979
Edelweissspitzenplot	GGD_069	Minuartia_verna	2570	13474	4404516	1_Octen_3_ol_S	979
Stations-Plot	GGD_095	Thymus_pulegioides	2275	13478	5773427	1_Octen_3_ol_S	983
Skandi-Plot	GGD_059	Ajuga_reptans	1724	13467	2124828	1_Octen_3_ol_S	982
Edelweissspitzenplot	GGD_069	Minuartia_verna	2570	16997	669041	1_Octen_3_yl_acetate	1110
Zaunplot	GGD_027	Rumex_alpinus	1281	7917	663125	1_Pentanol	769
Edelweissspitzenplot	GGD_053	Tussilago_farfara	2570	16532	928604	1_Undecene_S	1092
Zaunplot	GGD_027	Rumex_alpinus	1281	16532	945422	1_Undecene_S	1092
Skandi-Plot	GGD_061	Veronica_montana	1724	16522	427320	1_Undecene_S	1117
WC-Plot	GGD_037	Viola_biflora	1447	16531	58708	1_Undecene_S	1118
Skandi-Plot	GGD_063	Alchemilla_fissa	1724	16533	534412	1_Undecene_S	1118
Skandi-Plot	GGD_080	Viola_biflora	1724	16536	244478	1_Undecene_S	1118
Skandi-Plot	GGD_079	Oxalis_acetosella	1724	16537	3679232	1_Undecene_S	1118
Skandi-Plot	GGD_077	Potentilla_grandiflora	1724	7237	2364301	1-Butanol,_3-methyl-_(impure)	775
Skandi-Plot	GGD_077	Potentilla_grandiflora	1724	10669	5434200	1-Butanol,_3-methyl-,_acetate	889
Zaunplot	GGD_134	Silene_vulgaris	1281	19107	889259	1-Dodecene	1205
Stations-Plot	GGD_100	Ranunculus_montanus	2275	19109	395033	1-Dodecene	1205
WC-Plot	GGD_041	Taraxacum_officinale	1447	21933	1102888	1-Nitro-2-PHENYLETHANE	1331
Stations-Plot	GGD_098	Taraxacum_officinale	2275	19649	1207213	1-Phenylbutane-2,3-dione	1232
WC-Plot	GGD_043	Glechoma_hederacea_	1447	21538	177486	1-Tridecene	1318
WC-Plot	GGD_035	Myosotis_alpestris	1447	11268	1111563	2_Heptanol_S	909
Zaunplot	GGD_027	Rumex_alpinus	1281	11272	1079373	2_Heptanol_S	899
Zaunplot	GGD_018	Myosotis_alpestris	1281	11273	512900	2_Heptanol_S	899
Skandi-Plot	GGD_083	Rumex_salicifolius	1724	11275	521500	2_Heptanol_S	909
Zaunplot	GGD_028	Rumex_salicifolius	1281	11275	552214	2_Heptanol_S	899
Mautplot	GGD_011	Valeriana_montana	1146	11289	1047016	2_Heptanol_S	910
Zaunplot	GGD_027	Rumex_alpinus	1281	15879	403831	2_Octen_1_ol_E	1068
WC-Plot	GGD_035	Myosotis_alpestris	1447	17232	862974	2_Phenylethanol_S	1117
Skandi-Plot	GGD_061	Veronica_montana	1724	17236	302945	2_Phenylethanol_S	1118
Zaunplot	GGD_132	Lathyrus_pratensis	1281	17243	2714038	2_Phenylethanol_S	1120
Zaunplot	GGD_018	Myosotis_alpestris	1281	17243	468047	2_Phenylethanol_S	1119
Zaunplot	GGD_133	Dactylorhiza_fuchsii	1281	17243	843322	2_Phenylethanol_S	1121
Zaunplot	GGD_135	Aegopodium_podagraria	1281	17244	1988755	2_Phenylethanol_S	1122
Skandi-Plot	GGD_059	Ajuga_reptans	1724	17245	825297	2_Phenylethanol_S	1123
Skandi-Plot	GGD_077	Potentilla_grandiflora	1724	17247	1351546	2_Phenylethanol_S	1124
Stations-Plot	GGD_094	Silene_acaulis	2275	17248	1019825	2_Phenylethanol_S	1125
Mautplot	GGD_007	Ajuga_reptans	1146	17251	1010403	2_Phenylethanol_S	1127
Stations-Plot	GGD_096	Saxifraga_moschata	2275	17251	664990	2_Phenylethanol_S	1128
Edelweissspitzenplot	GGD_072	Saponaria_sp	2570	17251	9685427	2_Phenylethanol_S	1126
Mautplot	GGD_003	Ranunculus_acris	1146	17258	421315	2_Phenylethanol_S	1129
Skandi-Plot	GGD_064	Cardamine_amara	1724	17262	336474	2_Phenylethanol_S	1130
Skandi-Plot	GGD_083	Rumex_salicifolius	1724	17267	509895	2_Phenylethanol_S	1131
Zaunplot	GGD_130	Trifolium_repens	1281	17273	50214995	2_Phenylethanol_S	1132
Skandi-Plot	GGD_064	Cardamine_amara	1724	7437	930911	2-Butenal,_2-methyl-,_(E)-	781
Skandi-Plot	GGD_056	Krokus_vernus	1724	9029	621378	2-Butenoic_acid	834
Skandi-Plot	GGD_082	Veronica_serpyllifolia	1724	19144	688320	2-Decanone_	1207
WC-Plot	GGD_043	Glechoma_hederacea_	1447	23913	85797	2-Dodecanone	1397
Zaunplot	GGD_134	Silene_vulgaris	1281	33708	675495	2-Heptadecanone	1935
Skandi-Plot	GGD_065	Vaccinium_myrtillus	1724	33711	408785	2-Heptadecanone	1935
Skandi-Plot	GGD_066	Ranunculus_montanus	1724	33714	1165710	2-Heptadecanone	1936
Zaunplot	GGD_020	Silene_dioica	1281	33712	1023492	2-Heptadecanone	1905
Zaunplot	GGD_134	Silene_vulgaris	1281	10074	2895256	2-Hexenal,_(E)-	869
WC-Plot	GGD_046	Lamium_album	1447	10079	6716474	2-Hexenal,_(E)-	869
Skandi-Plot	GGD_082	Veronica_serpyllifolia	1724	10079	842190	2-Hexenal,_(E)-	869
Peace-Plot	GGD_119	Hieracium_sp	2086	18778	769383	2-Methyl-3(2H)-isothiazolone	1193
Zaunplot	GGD_026	Taraxacum_officinale	1281	14434	807743	2-Methylanisole	1014
Stations-Plot	GGD_091	Leucanthemopsis_alpina	2275	9874	2178453	2-Methylbutanoic_acid_S	862
Skandi-Plot	GGD_081	Saxifraga_rotundifolia	1724	16538	259894	2-Nonanone	1118
Skandi-Plot	GGD_082	Veronica_serpyllifolia	1724	16538	260200	2-Nonanone	1118
Mautplot	GGD_011	Valeriana_montana	1146	16541	1083855	2-Nonanone	1118
Zaunplot	GGD_020	Silene_dioica	1281	30106	2941455	2-Pentadecanone	1701
Skandi-Plot	GGD_059	Ajuga_reptans	1724	30107	728490	2-Pentadecanone	1711
Skandi-Plot	GGD_062	fragwuerdige_beschriftung	1724	30088	722344	2-Pentadecanone	1709
Skandi-Plot	GGD_083	Rumex_salicifolius	1724	6331	1242600	2-Pentanone	744
Skandi-Plot	GGD_082	Veronica_serpyllifolia	1724	21604	448056	2-Undecanone	1320
Edelweissspitzenplot	GGD_072	Saponaria_sp	2570	21102	45598523	3,5-Dimethoxytoluene_S	1274
Stations-Plot	GGD_088	Myosotis_alpestris	2275	19065	735375	3,7-Octadiene-2,6-diol,_2,6-dimethyl-	1203
Edelweissspitzenplot	GGD_069	Minuartia_verna	2570	13922	4154864	3_Octanol	995
Zaunplot	GGD_131	Trifolium_pratense	1281	13688	528480	3_Octanone_S	986
Edelweissspitzenplot	GGD_069	Minuartia_verna	2570	13692	14495482	3_Octanone_S	987
Stations-Plot	GGD_097	Saponaria_sp	2275	13692	789918	3_Octanone_S	FAD
Zaunplot	GGD_130	Trifolium_repens	1281	13696	2407442	3_Octanone_S	990
Zaunplot	GGD_026	Taraxacum_officinale	1281	23034	744178	3-hydroxy-4-phenyl-2-butanone	1357
Zaunplot	GGD_019	Veronica_chamaedrys	1281	13891	256661	3_Octanol	994
WC-Plot	GGD_042	Veronica_chamaedrys	1447	13897	78997	3_Octanol	997
Stations-Plot	GGD_097	Saponaria_sp	2275	13918	351705	3_Octanol	997
Mautplot	GGD_006	Veronica_chamaedrys	1146	13921	502992	3_Octanol	997
Skandi-Plot	GGD_060	Silene_dioica	1724	14289	204457	3-Pyridinecarbonitrile	1014
Zaunplot	GGD_135	Aegopodium_podagraria	1281	14111	4645964	3-Pyridinecarboxaldehyde	1005
Stations-Plot	GGD_098	Taraxacum_officinale	2275	16712	923302	4,8-Dimethyl-1,3,7-nonatriene	1124
Skandi-Plot	GGD_066	Ranunculus_montanus	1724	16714	2436171	4,8-Dimethyl-1,3,7-nonatriene	1124
Skandi-Plot	GGD_078	Ranunculus_sp.	1724	16715	1391585	4,8-Dimethyl-1,3,7-nonatriene	1124
Skandi-Plot	GGD_059	Ajuga_reptans	1724	23478	1709864	4-methoxyphenylethylalcohol	1383
Mautplot	GGD_002	Aegopodium_podagraria	1146	18037	4030044	4-Oxoisophorone	1168
WC-Plot	GGD_037	Viola_biflora	1447	18017	2260999	4-Oxoisophorone	1167
Stations-Plot	GGD_092	Loiseleuria_procumbens	2275	18022	2299767	4-Oxoisophorone	1167
Skandi-Plot	GGD_080	Viola_biflora	1724	18024	6440773	4-Oxoisophorone	1167
Stations-Plot	GGD_088	Myosotis_alpestris	2275	18028	4755878	4-Oxoisophorone	1168
WC-Plot	GGD_035	Myosotis_alpestris	1447	18011	576496	4-Oxoisophorone	1167
Mautplot	GGD_003	Ranunculus_acris	1146	18034	591976	4-Oxoisophorone	1168
Zaunplot	GGD_018	Myosotis_alpestris	1281	18022	624524	4-Oxoisophorone	1149
Zaunplot	GGD_025	Ranunculus_acris	1281	18024	506180	4-Oxoisophorone	1150
Zaunplot	GGD_017	Alchemilla_fissa	1281	18026	575850	4-Oxoisophorone	1150
Edelweissspitzenplot	GGD_069	Minuartia_verna	2570	18027	618601	4-Oxoisophorone	1150
Edelweissspitzenplot	GGD_047	Alchemilla_fissa	2570	18091	53914	4-Oxoisophorone	1152
Peace-Plot	GGD_111	Valeriana_tripteris	2086	13683	891219	6-methyl-5-hepten-2-one_SV	989
WC-Plot	GGD_041	Taraxacum_officinale	1447	13687	1023342	6-methyl-5-hepten-2-one_SV	990
Zaunplot	GGD_026	Taraxacum_officinale	1281	13691	652476	6-methyl-5-hepten-2-one_SV	987
Mautplot	GGD_011	Valeriana_montana	1146	13697	2049997	6-methyl-5-hepten-2-one_SV	990
Stations-Plot	GGD_098	Taraxacum_officinale	2275	13697	396321	6-methyl-5-hepten-2-one_SV	990
Mautplot	GGD_003	Ranunculus_acris	1146	13703	419335	6-methyl-5-hepten-2-one_SV	990
Mautplot	GGD_005	Geum_rivale	1146	13711	367136	6-methyl-5-hepten-2-one_SV	990
Skandi-Plot	GGD_056	Krokus_vernus	1724	22771	589861	8-HYDROXY-LINALOOL	1359
Skandi-Plot	GGD_056	Krokus_vernus	1724	22825	315644	8-OXo-LINALOOL	1361
Zaunplot	GGD_015	Aegopodium_podagraria	1281	22843	5095819	8-OXo-LINALOOL	1349
WC-Plot	GGD_032	Aegopodium_podagraria	1447	22843	9243519	8-OXo-LINALOOL	1361
Mautplot	GGD_002	Aegopodium_podagraria	1146	22854	1396342	8-OXo-LINALOOL	1362
Mautplot	GGD_001	Silene_dioica	1146	22855	259273	8-OXo-LINALOOL	1362
Skandi-Plot	GGD_057	Krokus_vernus	1724	22841	2580448	8-OXo-LINALOOL	1361
Edelweissspitzenplot	GGD_069	Minuartia_verna	2570	13586	1808460	a_octen-3-ol_isomer	983
Skandi-Plot	GGD_062	fragwuerdige_beschriftung	1724	25981	656411	a_Pentadecene_isomer	1499
WC-Plot	GGD_043	Glechoma_hederacea_	1447	25987	307311	a_Pentadecene_isomer	1499
Skandi-Plot	GGD_059	Ajuga_reptans	1724	25995	630418	a_Pentadecene_isomer	1500
Zaunplot	GGD_020	Silene_dioica	1281	25994	1941381	a_Pentadecene_isomer	1493
WC-Plot	GGD_033	Ajuga_reptans	1447	12415	6554255	a_Pinene_S	947
Skandi-Plot	GGD_061	Veronica_montana	1724	12416	904298	a_Pinene_S	947
Skandi-Plot	GGD_062	fragwuerdige_beschriftung	1724	12417	542706	a_Pinene_S	947
Zaunplot	GGD_015	Aegopodium_podagraria	1281	12421	1403282	a_Pinene_S	940
Skandi-Plot	GGD_056	Krokus_vernus	1724	12421	662043	a_Pinene_S	947
WC-Plot	GGD_039	Alchemilla_fissa	1447	12421	7404160	a_Pinene_S	947
Zaunplot	GGD_018	Myosotis_alpestris	1281	12421	534324	a_Pinene_S	940
WC-Plot	GGD_036	Silene_dioica	1447	12422	2753028	a_Pinene_S	947
Zaunplot	GGD_017	Alchemilla_fissa	1281	12422	3323240	a_Pinene_S	940
WC-Plot	GGD_032	Aegopodium_podagraria	1447	12422	5274763	a_Pinene_S	947
Zaunplot	GGD_024	Ajuga_reptans	1281	12423	1441405	a_Pinene_S	940
Zaunplot	GGD_016	Galeopsis_segetum	1281	12423	1456707	a_Pinene_S	940
Skandi-Plot	GGD_064	Cardamine_amara	1724	12423	993820	a_Pinene_S	947
Skandi-Plot	GGD_059	Ajuga_reptans	1724	12424	2812428	a_Pinene_S	947
Skandi-Plot	GGD_081	Saxifraga_rotundifolia	1724	12424	403592	a_Pinene_S	947
Skandi-Plot	GGD_060	Silene_dioica	1724	12424	480241	a_Pinene_S	947
Edelweissspitzenplot	GGD_053	Tussilago_farfara	2570	12424	6926315	a_Pinene_S	941
Skandi-Plot	GGD_057	Krokus_vernus	1724	12425	1033668	a_Pinene_S	947
WC-Plot	GGD_040	Lamium_maculatum	1447	12425	4483315	a_Pinene_S	948
Skandi-Plot	GGD_055	Anemone_nemorosa	1724	12427	710376	a_Pinene_S	948
Mautplot	GGD_008	Caltha_palustris	1146	12428	18491646	a_Pinene_S	948
Edelweissspitzenplot	GGD_047	Alchemilla_fissa	2570	12428	260061	a_Pinene_S	941
Zaunplot	GGD_132	Lathyrus_pratensis	1281	12428	28301706	a_Pinene_S	948
Edelweissspitzenplot	GGD_070	Primula_minima	2570	12428	4509745	a_Pinene_S	941
Stations-Plot	GGD_093	Primula_minima	2275	12428	7011691	a_Pinene_S	948
Mautplot	GGD_005	Geum_rivale	1146	12429	1017694	a_Pinene_S	948
Skandi-Plot	GGD_077	Potentilla_grandiflora	1724	12429	1978151	a_Pinene_S	948
Zaunplot	GGD_133	Dactylorhiza_fuchsii	1281	12431	45863269	a_Pinene_S	948
Peace-Plot	GGD_114	Thymus_pulegioides	2086	12431	51771479	a_Pinene_S	948
Stations-Plot	GGD_095	Thymus_pulegioides	2275	12433	1457147	a_Pinene_S	948
Stations-Plot	GGD_085	Pulsatilla_alba	2275	12435	2953842	a_Pinene_S	948
Mautplot	GGD_002	Aegopodium_podagraria	1146	12435	926704	a_Pinene_S	948
WC-Plot	GGD_046	Lamium_album	1447	12456	116766703	a_Pinene_S	949
Peace-Plot	GGD_104	Rhododendron_ferrugineum	2086	12463	104967195	a_Pinene_S	949
Stations-Plot	GGD_096	Saxifraga_moschata	2275	20822	471900	Acetic_acid,_2-phenylethyl_ester	1291
Zaunplot	GGD_130	Trifolium_repens	1281	20837	36870718	Acetic_acid,_2-phenylethyl_ester	1292
Skandi-Plot	GGD_064	Cardamine_amara	1724	9027	309488	Acetic_acid,_butyl_ester	834
Zaunplot	GGD_024	Ajuga_reptans	1281	9031	324805	Acetic_acid,_butyl_ester	812
Skandi-Plot	GGD_061	Veronica_montana	1724	9031	237439	Acetic_acid,_butyl_ester	834
Skandi-Plot	GGD_060	Silene_dioica	1724	9032	180734	Acetic_acid,_butyl_ester	834
Skandi-Plot	GGD_055	Anemone_nemorosa	1724	9032	286067	Acetic_acid,_butyl_ester	834
Skandi-Plot	GGD_063	Alchemilla_fissa	1724	9032	293722	Acetic_acid,_butyl_ester	834
Mautplot	GGD_003	Ranunculus_acris	1146	9034	4744463	Acetic_acid,_butyl_ester	834
WC-Plot	GGD_034	Ranunculus_acris	1447	21922	2022974	Acetic_acid,_nonyl_ester	1331
Peace-Plot	GGD_105	Alchemilla_fissa	2086	11649	199017	Acetic_acid,_pentyl_ester	922
Skandi-Plot	GGD_063	Alchemilla_fissa	1724	11651	193662	Acetic_acid,_pentyl_ester	922
Edelweissspitzenplot	GGD_047	Alchemilla_fissa	2570	11655	192263	Acetic_acid,_pentyl_ester	913
Skandi-Plot	GGD_077	Potentilla_grandiflora	1724	11658	395525	Acetic_acid,_pentyl_ester	922
Skandi-Plot	GGD_063	Alchemilla_fissa	1724	18497	213767	Acetic_acid,_phenylmethyl_ester	1183
Stations-Plot	GGD_093	Primula_minima	2275	18508	325096	Acetic_acid,_phenylmethyl_ester	1184
Mautplot	GGD_001	Silene_dioica	1146	18512	1929833	Acetic_acid,_phenylmethyl_ester	1184
WC-Plot	GGD_034	Ranunculus_acris	1447	17555	1414832	Allo_Ocimene_S	1152
Skandi-Plot	GGD_065	Vaccinium_myrtillus	1724	17557	358556	Allo_Ocimene_S	1152
WC-Plot	GGD_043	Glechoma_hederacea_	1447	17562	770977	Allo_Ocimene_S	1152
Peace-Plot	GGD_116	Dianthus_alpinus	2086	17564	102713	Allo_Ocimene_S	1152
WC-Plot	GGD_038	Ranunculus_auricomus	1447	17564	1300140	Allo_Ocimene_S	1152
Peace-Plot	GGD_117	Geranium_pratense	2086	17565	2277834	Allo_Ocimene_S	1152
Zaunplot	GGD_134	Silene_vulgaris	1281	17566	1026615	Allo_Ocimene_S	1152
Zaunplot	GGD_131	Trifolium_pratense	1281	17566	613264	Allo_Ocimene_S	1131
Skandi-Plot	GGD_055	Anemone_nemorosa	1724	17567	173325	Allo_Ocimene_S	1152
WC-Plot	GGD_036	Silene_dioica	1447	17567	2398740	Allo_Ocimene_S	1152
Zaunplot	GGD_020	Silene_dioica	1281	17567	884574	Allo_Ocimene_S	1132
Skandi-Plot	GGD_060	Silene_dioica	1724	17568	335636	Allo_Ocimene_S	1152
Stations-Plot	GGD_100	Ranunculus_montanus	2275	17568	4204449	Allo_Ocimene_S	1152
Zaunplot	GGD_025	Ranunculus_acris	1281	17568	705088	Allo_Ocimene_S	1132
Skandi-Plot	GGD_057	Krokus_vernus	1724	17569	576539	Allo_Ocimene_S	1152
WC-Plot	GGD_040	Lamium_maculatum	1447	17571	135312	Allo_Ocimene_S	1152
Mautplot	GGD_008	Caltha_palustris	1146	17574	5540018	Allo_Ocimene_S	1152
Skandi-Plot	GGD_066	Ranunculus_montanus	1724	17575	13838007	Allo_Ocimene_S	1152
Stations-Plot	GGD_089	Gentiana_bavarica	2275	17575	1765506	Allo_Ocimene_S	1152
WC-Plot	GGD_046	Lamium_album	1447	17575	4226544	Allo_Ocimene_S	1152
Skandi-Plot	GGD_078	Ranunculus_sp.	1724	17575	6142747	Allo_Ocimene_S	1153
Mautplot	GGD_004	Rumex_salicifolius	1146	17577	216996	Allo_Ocimene_S	1153
Skandi-Plot	GGD_067	Trollius_europaeus	1724	17577	8164039	Allo_Ocimene_S	1153
Mautplot	GGD_005	Geum_rivale	1146	17578	1257642	Allo_Ocimene_S	1153
Mautplot	GGD_003	Ranunculus_acris	1146	17581	1049087	Allo_Ocimene_S	1153
Stations-Plot	GGD_085	Pulsatilla_alba	2275	17583	453630	Allo_Ocimene_S	1153
Mautplot	GGD_001	Silene_dioica	1146	17584	556635	Allo_Ocimene_S	1153
Skandi-Plot	GGD_065	Vaccinium_myrtillus	1724	25685	270997	alpha_Caryophyllene_SV	1484
Peace-Plot	GGD_114	Thymus_pulegioides	2086	25688	1049260	alpha_Caryophyllene_SV	1484
WC-Plot	GGD_046	Lamium_album	1447	25694	14420891	alpha_Caryophyllene_SV	1485
Zaunplot	GGD_130	Trifolium_repens	1281	25694	4118492	alpha_Caryophyllene_SV	1485
Skandi-Plot	GGD_059	Ajuga_reptans	1724	25695	734322	alpha_Caryophyllene_SV	1485
Zaunplot	GGD_128	Lotus_pedunculatus	1281	25697	3901741	alpha_Caryophyllene_SV	1485
Skandi-Plot	GGD_067	Trollius_europaeus	1724	25698	9576228	alpha_Caryophyllene_SV	1485
Stations-Plot	GGD_095	Thymus_pulegioides	2275	25699	4511538	alpha_Caryophyllene_SV	1490
Zaunplot	GGD_015	Aegopodium_podagraria	1281	25696	1895149	alpha_Caryophyllene_SV	1479
Zaunplot	GGD_026	Taraxacum_officinale	1281	23891	1232724	alpha_Copaene_S	1395
Zaunplot	GGD_015	Aegopodium_podagraria	1281	14349	8892610	alpha_Phellandrene_SV	1011
Stations-Plot	GGD_095	Thymus_pulegioides	2275	14683	1663732	alpha_Terpinene_S	1034
Zaunplot	GGD_132	Lathyrus_pratensis	1281	17642	1109119	alpha-Campholenal	1155
Peace-Plot	GGD_111	Valeriana_tripteris	2086	23878	408570	alpha-Copaene_S	1396
WC-Plot	GGD_041	Taraxacum_officinale	1447	23883	608994	alpha-Copaene_S	1396
Peace-Plot	GGD_106	Potentilla_aurea	2086	23884	182885	alpha-Copaene_S	1429
Skandi-Plot	GGD_059	Ajuga_reptans	1724	23891	2612485	alpha-Copaene_S	1396
Zaunplot	GGD_129	Leucanthemum_vulgare	1281	23891	1987430	alpha-Copaene_S	1396
Skandi-Plot	GGD_083	Rumex_salicifolius	1724	23894	719203	alpha-Copaene_S	1396
Skandi-Plot	GGD_068	Potentilla_aurea	1724	23895	1161699	alpha-Copaene_S	1396
Skandi-Plot	GGD_081	Saxifraga_rotundifolia	1724	23895	343540	alpha-Copaene_S	1397
WC-Plot	GGD_045	Fragaria_ananassa	1447	23896	309549	alpha-Copaene_S	1397
WC-Plot	GGD_046	Lamium_album	1447	23897	8816330	alpha-Copaene_S	1397
Skandi-Plot	GGD_077	Potentilla_grandiflora	1724	23898	1315364	alpha-Copaene_S	1397
Mautplot	GGD_004	Rumex_salicifolius	1146	23905	646858	alpha-Copaene_S	1397
Skandi-Plot	GGD_059	Ajuga_reptans	1724	24703	2501272	alpha-Gurjunene	1435
Mautplot	GGD_005	Geum_rivale	1146	14356	460873	alpha-Phellandrene_SV	1018
Peace-Plot	GGD_115	Minuartia_verna	2086	26555	259721	alpha-Selinene	1528
Skandi-Plot	GGD_083	Rumex_salicifolius	1724	26564	620095	alpha-Selinene	1528
Skandi-Plot	GGD_081	Saxifraga_rotundifolia	1724	26564	791250	alpha-Selinene	1528
Peace-Plot	GGD_104	Rhododendron_ferrugineum	2086	26576	53213226	alpha-Selinene	1529
Zaunplot	GGD_018	Myosotis_alpestris	1281	19304	500680	alpha-Terpineol	1199
Skandi-Plot	GGD_061	Veronica_montana	1724	19296	282840	alpha-Terpineol	1215
Skandi-Plot	GGD_065	Vaccinium_myrtillus	1724	19297	186708	alpha-Terpineol	1215
Peace-Plot	GGD_114	Thymus_pulegioides	2086	19298	1159871	alpha-Terpineol	1215
Zaunplot	GGD_132	Lathyrus_pratensis	1281	19303	1016697	alpha-Terpineol	1215
Skandi-Plot	GGD_060	Silene_dioica	1724	19305	414564	alpha-Terpineol	1215
Stations-Plot	GGD_095	Thymus_pulegioides	2275	19308	1803791	alpha-Terpineol	1215
Mautplot	GGD_008	Caltha_palustris	1146	19309	4025871	alpha-Terpineol	1215
Mautplot	GGD_011	Valeriana_montana	1146	19311	3450072	alpha-Terpineol	1216
Stations-Plot	GGD_088	Myosotis_alpestris	2275	19311	852056	alpha-Terpineol	1216
Mautplot	GGD_001	Silene_dioica	1146	19316	156595	alpha-Terpineol	1216
Peace-Plot	GGD_104	Rhododendron_ferrugineum	2086	16621	7793354	ALPHA-TERPINOLENE	1121
Zaunplot	GGD_132	Lathyrus_pratensis	1281	16624	2297132	ALPHA-TERPINOLENE	1121
Skandi-Plot	GGD_062	fragwuerdige_beschriftung	1724	23257	588409	an_Undecenal	1375
WC-Plot	GGD_043	Glechoma_hederacea_	1447	23261	366430	an_Undecenal	1375
Zaunplot	GGD_132	Lathyrus_pratensis	1281	16988	3909487	a-Pinene_oxide	1133
Zaunplot	GGD_015	Aegopodium_podagraria	1281	16066	10102511	Arbusculone_trans	1074
Stations-Plot	GGD_091	Leucanthemopsis_alpina	2275	18593	3362579	Artemisyl_acetate	1186
WC-Plot	GGD_033	Ajuga_reptans	1447	13641	30041559	b_Pinene_S	988
Peace-Plot	GGD_110	Primula_elatior	2086	13642	4032844	b_Pinene_S	988
WC-Plot	GGD_039	Alchemilla_fissa	1447	13645	726259	b_Pinene_S	988
WC-Plot	GGD_036	Silene_dioica	1447	13647	4095102	b_Pinene_S	988
Zaunplot	GGD_024	Ajuga_reptans	1281	13648	531821	b_Pinene_S	985
Zaunplot	GGD_015	Aegopodium_podagraria	1281	13649	1283691	b_Pinene_S	985
Zaunplot	GGD_016	Galeopsis_segetum	1281	13651	1039519	b_Pinene_S	985
Peace-Plot	GGD_114	Thymus_pulegioides	2086	13651	3028539	b_Pinene_S	988
Zaunplot	GGD_133	Dactylorhiza_fuchsii	1281	13651	4802624	b_Pinene_S	988
Zaunplot	GGD_132	Lathyrus_pratensis	1281	13652	2129283	b_Pinene_S	988
Edelweissspitzenplot	GGD_053	Tussilago_farfara	2570	13652	601830	b_Pinene_S	985
Mautplot	GGD_008	Caltha_palustris	1146	13654	16854645	b_Pinene_S	988
Stations-Plot	GGD_095	Thymus_pulegioides	2275	13659	1226637	b_Pinene_S	989
WC-Plot	GGD_046	Lamium_album	1447	13659	4765347	b_Pinene_S	989
Stations-Plot	GGD_085	Pulsatilla_alba	2275	13663	1164911	b_Pinene_S	989
Mautplot	GGD_002	Aegopodium_podagraria	1146	13663	630862	b_Pinene_S	989
Peace-Plot	GGD_104	Rhododendron_ferrugineum	2086	13669	79799970	b_Pinene_S	989
WC-Plot	GGD_041	Taraxacum_officinale	1447	19973	233022	BENZALDEHYD,_2-AMINO-	1249
Zaunplot	GGD_131	Trifolium_pratense	1281	19978	8103449	BENZALDEHYD,_2-AMINO-	1227
Peace-Plot	GGD_118	Trifolium_pratense	2086	19981	423462	BENZALDEHYD,_2-AMINO-	1249
Mautplot	GGD_011	Valeriana_montana	1146	19996	31306346	BENZALDEHYD,_2-AMINO-	1250
Zaunplot	GGD_130	Trifolium_repens	1281	20029	62560373	BENZALDEHYD,_2-AMINO-	1251
Skandi-Plot	GGD_062	fragwuerdige_beschriftung	1724	13101	4507700	Benzaldehyd_S	970
Skandi-Plot	GGD_061	Veronica_montana	1724	13103	3312930	Benzaldehyd_S	970
Zaunplot	GGD_134	Silene_vulgaris	1281	13104	9055599	Benzaldehyd_S	970
WC-Plot	GGD_041	Taraxacum_officinale	1447	13105	15501624	Benzaldehyd_S	970
Peace-Plot	GGD_119	Hieracium_sp	2086	13106	3662165	Benzaldehyd_S	970
Zaunplot	GGD_028	Rumex_salicifolius	1281	13107	4181909	Benzaldehyd_S	965
Zaunplot	GGD_018	Myosotis_alpestris	1281	13107	8369423	Benzaldehyd_S	965
Zaunplot	GGD_026	Taraxacum_officinale	1281	13107	9626437	Benzaldehyd_S	965
Skandi-Plot	GGD_057	Krokus_vernus	1724	13111	2521794	Benzaldehyd_S	970
Zaunplot	GGD_132	Lathyrus_pratensis	1281	13111	4555699	Benzaldehyd_S	970
WC-Plot	GGD_035	Myosotis_alpestris	1447	13111	8361018	Benzaldehyd_S	970
Skandi-Plot	GGD_083	Rumex_salicifolius	1724	13111	4941186	Benzaldehyd_S	970
Skandi-Plot	GGD_082	Veronica_serpyllifolia	1724	13112	3325266	Benzaldehyd_S	970
Skandi-Plot	GGD_081	Saxifraga_rotundifolia	1724	13112	3609106	Benzaldehyd_S	970
Zaunplot	GGD_135	Aegopodium_podagraria	1281	13112	5355595	Benzaldehyd_S	970
Mautplot	GGD_009	Cardamine_pratensis	1146	13113	2182089	Benzaldehyd_S	970
Mautplot	GGD_008	Caltha_palustris	1146	13115	2297100	Benzaldehyd_S	970
Skandi-Plot	GGD_077	Potentilla_grandiflora	1724	13115	3446931	Benzaldehyd_S	971
Mautplot	GGD_011	Valeriana_montana	1146	13115	3696076	Benzaldehyd_S	971
Edelweissspitzenplot	GGD_072	Saponaria_sp	2570	13115	4606650	Benzaldehyd_S	966
Stations-Plot	GGD_098	Taraxacum_officinale	2275	13117	4512919	Benzaldehyd_S	971
Stations-Plot	GGD_091	Leucanthemopsis_alpina	2275	13117	5690273	Benzaldehyd_S	971
Zaunplot	GGD_130	Trifolium_repens	1281	13118	16100275	Benzaldehyd_S	971
Stations-Plot	GGD_094	Silene_acaulis	2275	13118	5084706	Benzaldehyd_S	971
Stations-Plot	GGD_088	Myosotis_alpestris	2275	13122	10511434	Benzaldehyd_S	971
Stations-Plot	GGD_093	Primula_minima	2275	11885	616915	Benzene,_methoxy-	929
WC-Plot	GGD_035	Myosotis_alpestris	1447	15363	7560688	Benzeneacetaldehyde	1068
Skandi-Plot	GGD_062	fragwuerdige_beschriftung	1724	15365	538269	Benzeneacetaldehyde	1068
Skandi-Plot	GGD_061	Veronica_montana	1724	15368	402477	Benzeneacetaldehyde	1068
WC-Plot	GGD_041	Taraxacum_officinale	1447	15371	804996	Benzeneacetaldehyde	1069
Zaunplot	GGD_132	Lathyrus_pratensis	1281	15375	3876423	Benzeneacetaldehyde	1069
Skandi-Plot	GGD_081	Saxifraga_rotundifolia	1724	15377	294369	Benzeneacetaldehyde	1069
Mautplot	GGD_009	Cardamine_pratensis	1146	15379	722928	Benzeneacetaldehyde	1069
Zaunplot	GGD_135	Aegopodium_podagraria	1281	15385	25192042	Benzeneacetaldehyde	1069
Zaunplot	GGD_132	Lathyrus_pratensis	1281	20213	897799	Benzenepropanol	1261
Skandi-Plot	GGD_056	Krokus_vernus	1724	15044	575280	Benzyl_alcohol__S	1052
Skandi-Plot	GGD_061	Veronica_montana	1724	15045	1424132	Benzyl_alcohol__S	1053
Skandi-Plot	GGD_064	Cardamine_amara	1724	15046	391556	Benzyl_alcohol__S	1052
Zaunplot	GGD_028	Rumex_salicifolius	1281	15049	1832070	Benzyl_alcohol__S	1037
Zaunplot	GGD_020	Silene_dioica	1281	15049	1866500	Benzyl_alcohol__S	1037
Zaunplot	GGD_025	Ranunculus_acris	1281	15051	3327920	Benzyl_alcohol__S	1037
Zaunplot	GGD_018	Myosotis_alpestris	1281	15051	1783488	Benzyl_alcohol__S	1037
WC-Plot	GGD_036	Silene_dioica	1447	15052	9933829	Benzyl_alcohol__S	1053
Stations-Plot	GGD_100	Ranunculus_montanus	2275	15053	948541	Benzyl_alcohol__S	1053
Skandi-Plot	GGD_059	Ajuga_reptans	1724	15054	1755039	Benzyl_alcohol__S	1053
Mautplot	GGD_011	Valeriana_montana	1146	15055	2839976	Benzyl_alcohol__S	1053
Stations-Plot	GGD_093	Primula_minima	2275	15056	2250304	Benzyl_alcohol__S	1053
Skandi-Plot	GGD_057	Krokus_vernus	1724	15056	665625	Benzyl_alcohol__S	1053
Edelweissspitzenplot	GGD_071	Androsace_obtusifolia	2570	15057	1545026	Benzyl_alcohol__S	1037
Edelweissspitzenplot	GGD_053	Tussilago_farfara	2570	15057	909124	Benzyl_alcohol__S	1037
Skandi-Plot	GGD_082	Veronica_serpyllifolia	1724	15059	353115	Benzyl_alcohol__S	1053
Skandi-Plot	GGD_068	Potentilla_aurea	1724	15061	285685	Benzyl_alcohol__S	1053
Stations-Plot	GGD_088	Myosotis_alpestris	2275	15063	1396878	Benzyl_alcohol__S	1053
Zaunplot	GGD_130	Trifolium_repens	1281	15063	8268207	Benzyl_alcohol__S	1053
Mautplot	GGD_001	Silene_dioica	1146	15071	434134	Benzyl_alcohol__S	1054
WC-Plot	GGD_041	Taraxacum_officinale	1447	17891	4213738	Benzyl_cyanide_S	1163
Zaunplot	GGD_026	Taraxacum_officinale	1281	17911	397898	Benzyl_cyanide_S	1145
Mautplot	GGD_008	Caltha_palustris	1146	24645	1090749	Bergamotene_<alpha-,_trans->	1432
Edelweissspitzenplot	GGD_071	Androsace_obtusifolia	2570	20108	11190668	beta_Cyclocitral_S	1233
Zaunplot	GGD_015	Aegopodium_podagraria	1281	13855	15455916	beta_Myrcene_S	993
WC-Plot	GGD_039	Alchemilla_fissa	1447	15055	1010497	beta_Phellandrene_SV	1053
Peace-Plot	GGD_114	Thymus_pulegioides	2086	15056	5492863	beta_Phellandrene_SV	1053
Zaunplot	GGD_133	Dactylorhiza_fuchsii	1281	15057	1286745	beta_Phellandrene_SV	1053
Mautplot	GGD_008	Caltha_palustris	1146	15057	2163328	beta_Phellandrene_SV	1053
Skandi-Plot	GGD_063	Alchemilla_fissa	1724	15057	485878	beta_Phellandrene_SV	1053
Zaunplot	GGD_129	Leucanthemum_vulgare	1281	15062	2699856	beta_Phellandrene_SV	1053
Skandi-Plot	GGD_077	Potentilla_grandiflora	1724	15062	914857	beta_Phellandrene_SV	1053
Zaunplot	GGD_015	Aegopodium_podagraria	1281	15063	18123617	beta_Phellandrene_SV	1037
Mautplot	GGD_005	Geum_rivale	1146	15068	492273	beta_Phellandrene_SV	1053
Peace-Plot	GGD_111	Valeriana_tripteris	2086	24132	856042	BETA-BOURBONENE	1407
Peace-Plot	GGD_106	Potentilla_aurea	2086	24133	585852	BETA-BOURBONENE	1438
Skandi-Plot	GGD_065	Vaccinium_myrtillus	1724	24135	1223003	BETA-BOURBONENE	1407
WC-Plot	GGD_043	Glechoma_hederacea_	1447	24138	273720	BETA-BOURBONENE	1407
Zaunplot	GGD_135	Aegopodium_podagraria	1281	24144	3336119	BETA-BOURBONENE	1407
WC-Plot	GGD_032	Aegopodium_podagraria	1447	24144	3460397	BETA-BOURBONENE	1407
Skandi-Plot	GGD_060	Silene_dioica	1724	24147	540354	BETA-BOURBONENE	1407
Zaunplot	GGD_128	Lotus_pedunculatus	1281	24149	1606921	BETA-BOURBONENE	1407
Skandi-Plot	GGD_081	Saxifraga_rotundifolia	1724	24149	2609189	BETA-BOURBONENE	1407
Stations-Plot	GGD_095	Thymus_pulegioides	2275	24151	3008524	BETA-BOURBONENE	1438
WC-Plot	GGD_045	Fragaria_ananassa	1447	24152	362941	BETA-BOURBONENE	1408
Skandi-Plot	GGD_068	Potentilla_aurea	1724	24153	836517	BETA-BOURBONENE	1408
Skandi-Plot	GGD_067	Trollius_europaeus	1724	24156	25834884	BETA-BOURBONENE	1408
Mautplot	GGD_004	Rumex_salicifolius	1146	24157	3700860	BETA-BOURBONENE	1408
Mautplot	GGD_005	Geum_rivale	1146	24158	1110554	BETA-BOURBONENE	1408
WC-Plot	GGD_046	Lamium_album	1447	24181	23826721	BETA-BOURBONENE	1409
Zaunplot	GGD_028	Rumex_salicifolius	1281	24148	1115725	BETA-BOURBONENE	1407
Zaunplot	GGD_017	Alchemilla_fissa	1281	24146	855884	BETA-BOURBONENE	1406
Zaunplot	GGD_015	Aegopodium_podagraria	1281	24147	4263402	BETA-BOURBONENE	1407
Peace-Plot	GGD_111	Valeriana_tripteris	2086	24939	341781	beta-Caryophyllene_SV	1447
WC-Plot	GGD_033	Ajuga_reptans	1447	24942	2912477	beta-Caryophyllene_SV	1447
Skandi-Plot	GGD_065	Vaccinium_myrtillus	1724	24946	3752053	beta-Caryophyllene_SV	1447
Peace-Plot	GGD_108	Vaccinium_myrtillus	2086	24948	120925	beta-Caryophyllene_SV	1465
Peace-Plot	GGD_118	Trifolium_pratense	2086	24949	57890	beta-Caryophyllene_SV	1447
Peace-Plot	GGD_106	Potentilla_aurea	2086	24951	177483	beta-Caryophyllene_SV	1465
Peace-Plot	GGD_105	Alchemilla_fissa	2086	24951	265025	beta-Caryophyllene_SV	1465
Zaunplot	GGD_028	Rumex_salicifolius	1281	24953	1993045	beta-Caryophyllene_SV	1444
Peace-Plot	GGD_114	Thymus_pulegioides	2086	24953	22995676	beta-Caryophyllene_SV	1448
Zaunplot	GGD_131	Trifolium_pratense	1281	24953	625505	beta-Caryophyllene_SV	1444
Peace-Plot	GGD_117	Geranium_pratense	2086	24954	13168360	beta-Caryophyllene_SV	1448
WC-Plot	GGD_032	Aegopodium_podagraria	1447	24955	2169380	beta-Caryophyllene_SV	1448
Skandi-Plot	GGD_060	Silene_dioica	1724	24957	1065444	beta-Caryophyllene_SV	1448
Stations-Plot	GGD_093	Primula_minima	2275	24958	108339	beta-Caryophyllene_SV	1465
Zaunplot	GGD_015	Aegopodium_podagraria	1281	24958	4772068	beta-Caryophyllene_SV	1444
Zaunplot	GGD_016	Galeopsis_segetum	1281	24958	644585	beta-Caryophyllene_SV	1444
WC-Plot	GGD_040	Lamium_maculatum	1447	24959	112481	beta-Caryophyllene_SV	1448
Zaunplot	GGD_130	Trifolium_repens	1281	24959	16144330	beta-Caryophyllene_SV	1448
Skandi-Plot	GGD_068	Potentilla_aurea	1724	24959	435444	beta-Caryophyllene_SV	1448
Skandi-Plot	GGD_059	Ajuga_reptans	1724	24959	7958106	beta-Caryophyllene_SV	1448
Skandi-Plot	GGD_077	Potentilla_grandiflora	1724	24961	1049387	beta-Caryophyllene_SV	1448
Edelweissspitzenplot	GGD_047	Alchemilla_fissa	2570	24962	266407	beta-Caryophyllene_SV	1445
Mautplot	GGD_011	Valeriana_montana	1146	24962	9439766	beta-Caryophyllene_SV	1448
Stations-Plot	GGD_095	Thymus_pulegioides	2275	24965	27173814	beta-Caryophyllene_SV	1465
Mautplot	GGD_005	Geum_rivale	1146	24967	573034	beta-Caryophyllene_SV	1448
Zaunplot	GGD_128	Lotus_pedunculatus	1281	24968	39403759	beta-Caryophyllene_SV	1448
Mautplot	GGD_004	Rumex_salicifolius	1146	24968	940565	beta-Caryophyllene_SV	1448
Stations-Plot	GGD_085	Pulsatilla_alba	2275	24971	659472	beta-Caryophyllene_SV	1466
Mautplot	GGD_002	Aegopodium_podagraria	1146	24972	515930	beta-Caryophyllene_SV	1449
Mautplot	GGD_001	Silene_dioica	1146	24973	345212	beta-Caryophyllene_SV	1449
WC-Plot	GGD_046	Lamium_album	1447	24981	55493615	beta-Caryophyllene_SV	1449
Skandi-Plot	GGD_067	Trollius_europaeus	1724	25015	153633082	beta-Caryophyllene_SV	1451
Peace-Plot	GGD_110	Primula_elatior	2086	13844	19713324	beta-Myrcene_S	995
Peace-Plot	GGD_114	Thymus_pulegioides	2086	13848	8540647	beta-Myrcene_S	995
Peace-Plot	GGD_104	Rhododendron_ferrugineum	2086	13855	24972960	beta-Myrcene_S	995
Mautplot	GGD_008	Caltha_palustris	1146	13858	20090524	beta-Myrcene_S	995
Skandi-Plot	GGD_067	Trollius_europaeus	1724	13861	6032957	beta-Myrcene_S	995
WC-Plot	GGD_032	Aegopodium_podagraria	1447	13861	57710760	beta-Myrcene_S	995
WC-Plot	GGD_046	Lamium_album	1447	13861	7623416	beta-Myrcene_S	995
Peace-Plot	GGD_115	Minuartia_verna	2086	26395	212955	beta-Selinene	1520
Skandi-Plot	GGD_083	Rumex_salicifolius	1724	26404	834416	beta-Selinene	1520
Peace-Plot	GGD_104	Rhododendron_ferrugineum	2086	26416	63477357	beta-Selinene	1521
Mautplot	GGD_003	Ranunculus_acris	1146	26416	680528	beta-Selinene	1521
Zaunplot	GGD_025	Ranunculus_acris	1281	26407	545243	beta-Selinene	1513
Skandi-Plot	GGD_081	Saxifraga_rotundifolia	1724	26408	1782506	beta-Selinene	1520
Zaunplot	GGD_027	Rumex_alpinus	1281	26411	797182	beta-Selinene	1512
Peace-Plot	GGD_114	Thymus_pulegioides	2086	26565	1422093	Bisabolene<beta->	1528
Peace-Plot	GGD_114	Thymus_pulegioides	2086	18751	2202908	BORNEOL	1192
Stations-Plot	GGD_095	Thymus_pulegioides	2275	12881	1415475	Camphene_S	963
Peace-Plot	GGD_104	Rhododendron_ferrugineum	2086	12884	10155432	Camphene_S	963
Stations-Plot	GGD_095	Thymus_pulegioides	2275	18238	8522017	Camphor_	1175
Stations-Plot	GGD_095	Thymus_pulegioides	2275	21841	21670390	Carvacrol	1342
Skandi-Plot	GGD_067	Trollius_europaeus	1724	28448	4575202	Caryophyllene_oxide	1622
Peace-Plot	GGD_114	Thymus_pulegioides	2086	16053	27733962	cis_Sabinene	1102
Stations-Plot	GGD_095	Thymus_pulegioides	2275	16054	1778695	cis_Sabinene_hydrate	1102
Zaunplot	GGD_016	Galeopsis_segetum	1281	16711	1263306	cis-3-Hexenyl_propionate	1098
WC-Plot	GGD_038	Ranunculus_auricomus	1447	16704	699118	cis-4,8-Dimethyl-1,3,7-nonatriene	1123
Stations-Plot	GGD_100	Ranunculus_montanus	2275	16709	429582	cis-4,8-Dimethyl-1,3,7-nonatriene	1124
Zaunplot	GGD_026	Taraxacum_officinale	1281	16708	551821	cis-4,8-Dimethyl-1,3,7-nonatriene	1098
Edelweissspitzenplot	GGD_072	Saponaria_sp	2570	15568	2315087	cis-Arbusculone	1056
Zaunplot	GGD_015	Aegopodium_podagraria	1281	15571	12299126	cis-Arbusculone	1056
Mautplot	GGD_001	Silene_dioica	1146	15582	221149	cis-Arbusculone	1079
Skandi-Plot	GGD_056	Krokus_vernus	1724	15556	418665	cis-Arbusculone	1078
Skandi-Plot	GGD_057	Krokus_vernus	1724	15567	5534711	cis-Arbusculone	1078
Mautplot	GGD_002	Aegopodium_podagraria	1146	15583	732191	cis-Arbusculone	1079
WC-Plot	GGD_032	Aegopodium_podagraria	1447	15568	16040817	cis-Arbusculone	1078
Skandi-Plot	GGD_065	Vaccinium_myrtillus	1724	15092	1289684	cis-Ocimene_S	1055
Edelweissspitzenplot	GGD_068	Potentilla_aurea	2570	15095	954047	cis-Ocimene_S	1038
WC-Plot	GGD_043	Glechoma_hederacea_	1447	15098	1526322	cis-Ocimene_S	1055
Peace-Plot	GGD_116	Dianthus_alpinus	2086	15101	454069	cis-Ocimene_S	1055
Skandi-Plot	GGD_060	Silene_dioica	1724	15102	1128926	cis-Ocimene_S	1055
Zaunplot	GGD_020	Silene_dioica	1281	15102	1570901	cis-Ocimene_S	1039
Zaunplot	GGD_131	Trifolium_pratense	1281	15102	1866984	cis-Ocimene_S	1038
Skandi-Plot	GGD_055	Anemone_nemorosa	1724	15102	573863	cis-Ocimene_S	1055
Skandi-Plot	GGD_057	Krokus_vernus	1724	15103	1699384	cis-Ocimene_S	1055
Zaunplot	GGD_134	Silene_vulgaris	1281	15103	1888941	cis-Ocimene_S	1055
WC-Plot	GGD_036	Silene_dioica	1447	15103	5714911	cis-Ocimene_S	1055
Zaunplot	GGD_025	Ranunculus_acris	1281	15104	1785147	cis-Ocimene_S	1039
WC-Plot	GGD_040	Lamium_maculatum	1447	15104	453428	cis-Ocimene_S	1055
Peace-Plot	GGD_117	Geranium_pratense	2086	15104	8176937	cis-Ocimene_S	1055
Stations-Plot	GGD_100	Ranunculus_montanus	2275	15105	7717199	cis-Ocimene_S	1055
Zaunplot	GGD_129	Leucanthemum_vulgare	1281	15106	2010714	cis-Ocimene_S	1055
Zaunplot	GGD_016	Galeopsis_segetum	1281	15109	1174216	cis-Ocimene_S	1039
Mautplot	GGD_005	Geum_rivale	1146	15111	3088749	cis-Ocimene_S	1056
Stations-Plot	GGD_089	Gentiana_bavarica	2275	15111	5394080	cis-Ocimene_S	1056
Mautplot	GGD_004	Rumex_salicifolius	1146	15111	683093	cis-Ocimene_S	1056
WC-Plot	GGD_038	Ranunculus_auricomus	1447	15111	3859677	cis-Ocimene_S	1055
Mautplot	GGD_008	Caltha_palustris	1146	15111	11155905	cis-Ocimene_S	1055
Skandi-Plot	GGD_066	Ranunculus_montanus	1724	15112	19214964	cis-Ocimene_S	1056
Skandi-Plot	GGD_078	Ranunculus_sp.	1724	15113	10050847	cis-Ocimene_S	1056
WC-Plot	GGD_046	Lamium_album	1447	15113	8783384	cis-Ocimene_S	1056
Mautplot	GGD_003	Ranunculus_acris	1146	15114	2860194	cis-Ocimene_S	1056
Skandi-Plot	GGD_067	Trollius_europaeus	1724	15116	18966321	cis-Ocimene_S	1056
Mautplot	GGD_001	Silene_dioica	1146	15117	1340774	cis-Ocimene_S	1056
Stations-Plot	GGD_085	Pulsatilla_alba	2275	15118	2090164	cis-Ocimene_S	1056
Mautplot	GGD_002	Aegopodium_podagraria	1146	15118	338529	cis-Ocimene_S	1056
Skandi-Plot	GGD_068	Potentilla_aurea	1724	15105	311468	cis-Ocimene_S	1055
Mautplot	GGD_005	Geum_rivale	1146	16635	424529	Cymenene<para->	1121
Skandi-Plot	GGD_061	Veronica_montana	1724	14512	1169173	delta-3-Carene	1026
Skandi-Plot	GGD_064	Cardamine_amara	1724	14513	461152	delta-3-Carene	1026
Skandi-Plot	GGD_056	Krokus_vernus	1724	14513	725116	delta-3-Carene	1026
Skandi-Plot	GGD_063	Alchemilla_fissa	1724	14521	622749	delta-3-Carene	1026
Skandi-Plot	GGD_057	Krokus_vernus	1724	14523	837108	delta-3-Carene	1026
Skandi-Plot	GGD_059	Ajuga_reptans	1724	14525	2589658	delta-3-Carene	1026
Peace-Plot	GGD_117	Geranium_pratense	2086	14532	9914626	delta-3-Carene	1027
Peace-Plot	GGD_111	Valeriana_tripteris	2086	25112	157427	dihydro-beta-Ionone	1456
WC-Plot	GGD_034	Ranunculus_acris	1447	25121	20453229	dihydro-beta-Ionone	1456
Peace-Plot	GGD_113	Galium_pumilum	2086	25121	183213	dihydro-beta-Ionone	1456
WC-Plot	GGD_041	Taraxacum_officinale	1447	25122	1322891	dihydro-beta-Ionone	1456
Peace-Plot	GGD_108	Vaccinium_myrtillus	2086	25122	272790	dihydro-beta-Ionone	1471
Peace-Plot	GGD_107	Potentilla_grandiflora	2086	25122	892236	dihydro-beta-Ionone	1471
WC-Plot	GGD_042	Veronica_chamaedrys	1447	25123	1291478	dihydro-beta-Ionone	1456
WC-Plot	GGD_032	Aegopodium_podagraria	1447	25129	3581591	dihydro-beta-Ionone	1456
Edelweissspitzenplot	GGD_053	Tussilago_farfara	2570	25132	638941	dihydro-beta-Ionone	1452
Edelweissspitzenplot	GGD_048	Arabis_alpina	2570	25136	3037397	dihydro-beta-Ionone	1453
Zaunplot	GGD_027	Rumex_alpinus	1281	15667	828593	E_2_Octenal_S	1060
Zaunplot	GGD_134	Silene_vulgaris	1281	17865	617876	E-3-hexenyl_isobutanoate	1162
WC-Plot	GGD_035	Myosotis_alpestris	1447	16005	1330518	Ethanone,_1-phenyl-	1100
Skandi-Plot	GGD_062	fragwuerdige_beschriftung	1724	16005	2042049	Ethanone,_1-phenyl-	1100
Skandi-Plot	GGD_064	Cardamine_amara	1724	16006	1516192	Ethanone,_1-phenyl-	1100
Peace-Plot	GGD_119	Hieracium_sp	2086	16012	878288	Ethanone,_1-phenyl-	1100
Peace-Plot	GGD_118	Trifolium_pratense	2086	16014	2574346	Ethanone,_1-phenyl-	1100
Skandi-Plot	GGD_081	Saxifraga_rotundifolia	1724	16017	1754642	Ethanone,_1-phenyl-	1101
Skandi-Plot	GGD_083	Rumex_salicifolius	1724	16017	2107833	Ethanone,_1-phenyl-	1101
Mautplot	GGD_009	Cardamine_pratensis	1146	16021	997030	Ethanone,_1-phenyl-	1101
Skandi-Plot	GGD_068	Potentilla_aurea	1724	16021	1760105	Ethanone,_1-phenyl-	1101
Skandi-Plot	GGD_077	Potentilla_grandiflora	1724	16021	1915907	Ethanone,_1-phenyl-	1101
Skandi-Plot	GGD_078	Ranunculus_sp.	1724	16023	2057701	Ethanone,_1-phenyl-	1101
Mautplot	GGD_011	Valeriana_montana	1146	16025	4430254	Ethanone,_1-phenyl-	1101
WC-Plot	GGD_039	Alchemilla_fissa	1447	16033	448084	Ethanone,_1-phenyl-	1101
Stations-Plot	GGD_088	Myosotis_alpestris	2275	16045	41898868	Ethanone,_1-phenyl-	1102
Peace-Plot	GGD_106	Potentilla_aurea	2086	16027	975693	Ethanone,_1-phenyl-	1101
Zaunplot	GGD_028	Rumex_salicifolius	1281	16049	1000607	Ethanone,_1-phenyl-	1074
Zaunplot	GGD_130	Trifolium_repens	1281	23247	2870364	Eugenol	1375
Zaunplot	GGD_130	Trifolium_repens	1281	26408	6075010	Farnesene<(E,E)-alpha->	1520
Peace-Plot	GGD_111	Valeriana_tripteris	2086	26411	968409	Farnesene<(E,E)-alpha->	1520
Mautplot	GGD_011	Valeriana_montana	1146	26418	8231616	Farnesene<(E,E)-alpha->	1521
Skandi-Plot	GGD_067	Trollius_europaeus	1724	26441	74827389	Farnesene<(E,E)-alpha->	1522
Skandi-Plot	GGD_061	Veronica_montana	1724	20032	290996	Fenchyl_acetate	1252
WC-Plot	GGD_043	Glechoma_hederacea_	1447	20036	401422	Fenchyl_acetate	1252
WC-Plot	GGD_032	Aegopodium_podagraria	1447	20041	6988565	Fenchyl_acetate	1252
WC-Plot	GGD_040	Lamium_maculatum	1447	20044	1391621	Fenchyl_acetate	1252
Mautplot	GGD_001	Silene_dioica	1146	20058	1581226	Fenchyl_acetate	1253
Mautplot	GGD_002	Aegopodium_podagraria	1146	20059	1275393	Fenchyl_acetate	1253
WC-Plot	GGD_032	Aegopodium_podagraria	1447	17351	3120918	Fenchyl_alcohol	1145
Mautplot	GGD_001	Silene_dioica	1146	17367	906832	Fenchyl_alcohol	1146
Mautplot	GGD_002	Aegopodium_podagraria	1146	17369	990146	Fenchyl_alcohol	1146
WC-Plot	GGD_043	Glechoma_hederacea_	1447	23327	171037	gamma_Nonalactone_SV	1378
WC-Plot	GGD_034	Ranunculus_acris	1447	15788	892648	gamma_Terpinene_S	1089
Peace-Plot	GGD_114	Thymus_pulegioides	2086	15799	1704738	gamma_Terpinene_S	1090
Zaunplot	GGD_027	Rumex_alpinus	1281	15801	1059499	gamma_Terpinene_S	1065
WC-Plot	GGD_032	Aegopodium_podagraria	1447	15802	2151259	gamma_Terpinene_S	1090
Zaunplot	GGD_135	Aegopodium_podagraria	1281	15804	1276870	gamma_Terpinene_S	1090
Peace-Plot	GGD_104	Rhododendron_ferrugineum	2086	15804	12906181	gamma_Terpinene_S	1090
Zaunplot	GGD_015	Aegopodium_podagraria	1281	15807	17120512	gamma_Terpinene_S	1065
Stations-Plot	GGD_095	Thymus_pulegioides	2275	15811	13864925	gamma_Terpinene_S	1091
Mautplot	GGD_002	Aegopodium_podagraria	1146	15817	978373	gamma_Terpinene_S	1091
Skandi-Plot	GGD_083	Rumex_salicifolius	1724	11043	18652077	Heptan_2_one	901
Zaunplot	GGD_131	Trifolium_pratense	1281	11045	416777	Heptan_2_one	889
Zaunplot	GGD_027	Rumex_alpinus	1281	11048	2809202	Heptan_2_one	890
Mautplot	GGD_011	Valeriana_montana	1146	11054	16811585	Heptan_2_one	902
Peace-Plot	GGD_118	Trifolium_pratense	2086	32741	195752	Hexahydrofarnesylaceton	1887
Skandi-Plot	GGD_056	Krokus_vernus	1724	8693	1516538	Hexanal_S	823
Zaunplot	GGD_133	Dactylorhiza_fuchsii	1281	8696	2011447	Hexanal_S	823
Zaunplot	GGD_026	Taraxacum_officinale	1281	8697	1052792	Hexanal_S	799
Mautplot	GGD_009	Cardamine_pratensis	1146	8697	3613092	Hexanal_S	823
Mautplot	GGD_007	Ajuga_reptans	1146	8698	785593	Hexanal_S	823
Zaunplot	GGD_020	Silene_dioica	1281	8705	1467550	Hexanal_S	800
Zaunplot	GGD_028	Rumex_salicifolius	1281	8705	2617680	Hexanal_S	800
Zaunplot	GGD_027	Rumex_alpinus	1281	8705	9352975	Hexanal_S	800
Mautplot	GGD_008	Caltha_palustris	1146	8707	1143012	Hexanal_S	824
Zaunplot	GGD_135	Aegopodium_podagraria	1281	8707	1952748	Hexanal_S	824
WC-Plot	GGD_039	Alchemilla_fissa	1447	8708	1229003	Hexanal_S	824
WC-Plot	GGD_036	Silene_dioica	1447	8708	1537948	Hexanal_S	824
Mautplot	GGD_005	Geum_rivale	1146	8712	1012308	Hexanal_S	824
WC-Plot	GGD_033	Ajuga_reptans	1447	8712	1033886	Hexanal_S	824
Zaunplot	GGD_134	Silene_vulgaris	1281	8712	3248147	Hexanal_S	824
Skandi-Plot	GGD_083	Rumex_salicifolius	1724	8712	3299528	Hexanal_S	824
Zaunplot	GGD_129	Leucanthemum_vulgare	1281	8714	899516	Hexanal_S	824
Skandi-Plot	GGD_062	fragwuerdige_beschriftung	1724	23582	1072290	Hexanoate_<(3Z)-hexenyl->	1386
WC-Plot	GGD_035	Myosotis_alpestris	1447	11948	4399044	Hexanoate_methyl_	932
Zaunplot	GGD_018	Myosotis_alpestris	1281	11954	9253284	Hexanoate_methyl_	923
Stations-Plot	GGD_088	Myosotis_alpestris	2275	11971	2449945	Hexanoate_methyl_	932
Peace-Plot	GGD_111	Valeriana_tripteris	2086	22328	239757	Hexenyl_tiglate<3Z->	1344
Zaunplot	GGD_134	Silene_vulgaris	1281	22335	2999547	Hexenyl_tiglate<3Z->	1345
Edelweissspitzenplot	GGD_068	Potentilla_aurea	2570	14359	5446653	Hexyl_acetate	1011
Zaunplot	GGD_018	Myosotis_alpestris	1281	14363	1253941	Hexyl_acetate	1011
Zaunplot	GGD_019	Veronica_chamaedrys	1281	14363	943643	Hexyl_acetate	1011
Edelweissspitzenplot	GGD_054	Gentiana_bavarica	2570	14366	385901	Hexyl_acetate	1011
Zaunplot	GGD_017	Alchemilla_fissa	1281	14368	2153870	Hexyl_acetate	1011
Edelweissspitzenplot	GGD_047	Alchemilla_fissa	2570	14372	309874	Hexyl_acetate	1012
WC-Plot	GGD_037	Viola_biflora	1447	14417	113177	Hexyl_acetate	1021
Skandi-Plot	GGD_062	fragwuerdige_beschriftung	1724	14355	1004275	Hexyl_acetate	1018
Skandi-Plot	GGD_061	Veronica_montana	1724	14355	1085489	Hexyl_acetate	1018
WC-Plot	GGD_035	Myosotis_alpestris	1447	14355	1879715	Hexyl_acetate	1018
Peace-Plot	GGD_111	Valeriana_tripteris	2086	14355	657208	Hexyl_acetate	1018
Peace-Plot	GGD_105	Alchemilla_fissa	2086	14359	990098	Hexyl_acetate	1018
WC-Plot	GGD_039	Alchemilla_fissa	1447	14362	2432272	Hexyl_acetate	1018
WC-Plot	GGD_042	Veronica_chamaedrys	1447	14362	2700208	Hexyl_acetate	1018
Peace-Plot	GGD_109	Vaccinium_vitis_idea	2086	14363	132385	Hexyl_acetate	1018
Peace-Plot	GGD_116	Dianthus_alpinus	2086	14363	274726	Hexyl_acetate	1018
Skandi-Plot	GGD_063	Alchemilla_fissa	1724	14364	266793	Hexyl_acetate	1018
Skandi-Plot	GGD_059	Ajuga_reptans	1724	14365	1140576	Hexyl_acetate	1018
Peace-Plot	GGD_117	Geranium_pratense	2086	14367	1919025	Hexyl_acetate	1018
Skandi-Plot	GGD_082	Veronica_serpyllifolia	1724	14367	481430	Hexyl_acetate	1018
Skandi-Plot	GGD_077	Potentilla_grandiflora	1724	14368	1198874	Hexyl_acetate	1018
Mautplot	GGD_006	Veronica_chamaedrys	1146	14369	5384341	Hexyl_acetate	1018
Mautplot	GGD_007	Ajuga_reptans	1146	14371	109330	Hexyl_acetate	1018
Mautplot	GGD_004	Rumex_salicifolius	1146	14371	165602	Hexyl_acetate	1019
Stations-Plot	GGD_087	Gentiana_clusii	2275	14373	853649	Hexyl_acetate	1019
Mautplot	GGD_011	Valeriana_montana	1146	14373	4703215	Hexyl_acetate	1018
Stations-Plot	GGD_097	Saponaria_sp	2275	14374	283005	Hexyl_acetate	1018
Stations-Plot	GGD_094	Silene_acaulis	2275	14377	1489889	Hexyl_acetate	1019
Stations-Plot	GGD_086	Potentilla_aurea	2275	14385	1296021	Hexyl_acetate	1019
Zaunplot	GGD_027	Rumex_alpinus	1281	13803	646647	Hexyl_methyl_ketone	991
Zaunplot	GGD_131	Trifolium_pratense	1281	21825	1613646	Indole	1304
Stations-Plot	GGD_094	Silene_acaulis	2275	21831	2994358	Indole	1341
Zaunplot	GGD_130	Trifolium_repens	1281	21832	9462283	Indole	1328
Stations-Plot	GGD_089	Gentiana_bavarica	2275	21837	279738	Indole	1342
Peace-Plot	GGD_104	Rhododendron_ferrugineum	2086	21645	7497335	Isobornyl_acetate	1332
Stations-Plot	GGD_085	Pulsatilla_alba	2275	24653	168224	Isocaryophyllene	1455
Skandi-Plot	GGD_067	Trollius_europaeus	1724	24647	7099087	Isocaryophyllene	1432
Peace-Plot	GGD_119	Hieracium_sp	2086	9452	188415	Isovaleric_acid_S	848
WC-Plot	GGD_043	Glechoma_hederacea_	1447	9452	387120	Isovaleric_acid_S	848
Skandi-Plot	GGD_062	fragwuerdige_beschriftung	1724	9468	731071	Isovaleric_acid_S	849
Skandi-Plot	GGD_079	Oxalis_acetosella	1724	9473	564751	Isovaleric_acid_S	849
Skandi-Plot	GGD_077	Potentilla_grandiflora	1724	9482	615694	Isovaleric_acid_S	849
Skandi-Plot	GGD_083	Rumex_salicifolius	1724	9488	884657	Isovaleric_acid_S	850
Stations-Plot	GGD_095	Thymus_pulegioides	2275	9605	3635289	Isovaleric_acid_S	854
Zaunplot	GGD_129	Leucanthemum_vulgare	1281	9608	3989021	Isovaleric_acid_S	854
Edelweissspitzenplot	GGD_073	Draba_aizoides	2570	9472	566621	Isovaleric_acid_S	829
Edelweissspitzenplot	GGD_069	Minuartia_verna	2570	9479	710855	Isovaleric_acid_S	829
Zaunplot	GGD_015	Aegopodium_podagraria	1281	15262	1385515	Lavender_lactone	1045
Skandi-Plot	GGD_057	Krokus_vernus	1724	15263	538170	Lavender_lactone	1063
Mautplot	GGD_002	Aegopodium_podagraria	1146	15277	477305	Lavender_lactone	1064
Skandi-Plot	GGD_057	Krokus_vernus	1724	19527	1959444	Lilac_alcohol_A	1226
Zaunplot	GGD_020	Silene_dioica	1281	19529	664958	Lilac_alcohol_A	1209
Edelweissspitzenplot	GGD_072	Saponaria_sp	2570	19531	2471536	Lilac_alcohol_A	1209
Mautplot	GGD_001	Silene_dioica	1146	19542	1140261	Lilac_alcohol_A	1227
Mautplot	GGD_002	Aegopodium_podagraria	1146	19544	205838	Lilac_alcohol_A	1227
Mautplot	GGD_002	Aegopodium_podagraria	1146	18007	2030044	Lilac_aldehyde_A	1168
Skandi-Plot	GGD_057	Krokus_vernus	1724	17987	15261113	Lilac_aldehyde_A	1166
WC-Plot	GGD_032	Aegopodium_podagraria	1447	17992	42075813	Lilac_aldehyde_A	1166
Mautplot	GGD_001	Silene_dioica	1146	18001	819005	Lilac_aldehyde_A	1167
Skandi-Plot	GGD_056	Krokus_vernus	1724	17979	964532	Lilac_aldehyde_A	1166
Zaunplot	GGD_015	Aegopodium_podagraria	1281	17989	11128897	Lilac_aldehyde_A	1148
Edelweissspitzenplot	GGD_072	Saponaria_sp	2570	17991	2379313	Lilac_aldehyde_A	1148
Skandi-Plot	GGD_056	Krokus_vernus	1724	18207	1448156	Lilac_aldehyde_B+C	1174
Skandi-Plot	GGD_057	Krokus_vernus	1724	18219	11445669	Lilac_aldehyde_B+C	1174
WC-Plot	GGD_032	Aegopodium_podagraria	1447	18227	42935572	Lilac_aldehyde_B+C	1174
Mautplot	GGD_002	Aegopodium_podagraria	1146	18234	5059206	Lilac_aldehyde_B+C	1174
Mautplot	GGD_009	Cardamine_pratensis	1146	18222	323352	Lilac_aldehyde_B+C	1174
Stations-Plot	GGD_094	Silene_acaulis	2275	18223	701102	Lilac_aldehyde_B+C	1174
Mautplot	GGD_001	Silene_dioica	1146	18233	685705	Lilac_aldehyde_B+C	1174
Zaunplot	GGD_015	Aegopodium_podagraria	1281	18222	17078128	Lilac_aldehyde_B+C	1157
Edelweissspitzenplot	GGD_072	Saponaria_sp	2570	18223	3043218	Lilac_aldehyde_B+C	1157
Skandi-Plot	GGD_056	Krokus_vernus	1724	18596	411301	Lilac_aldehyde_D	1187
WC-Plot	GGD_032	Aegopodium_podagraria	1447	18603	12648892	Lilac_aldehyde_D	1187
Skandi-Plot	GGD_057	Krokus_vernus	1724	18605	4040380	Lilac_aldehyde_D	1187
Mautplot	GGD_001	Silene_dioica	1146	18619	287700	Lilac_aldehyde_D	1187
Mautplot	GGD_002	Aegopodium_podagraria	1146	18621	2377878	Lilac_aldehyde_D	1187
Zaunplot	GGD_015	Aegopodium_podagraria	1281	18605	6585507	Lilac_aldehyde_D	1172
Skandi-Plot	GGD_056	Krokus_vernus	1724	19751	2125551	Lilac_alcohol_B+C_SV	1238
WC-Plot	GGD_032	Aegopodium_podagraria	1447	19761	2702845	Lilac_alcohol_B+C_SV	1238
Zaunplot	GGD_015	Aegopodium_podagraria	1281	19763	1937738	Lilac_alcohol_B+C_SV	1218
Skandi-Plot	GGD_057	Krokus_vernus	1724	19768	17598635	Lilac_alcohol_B+C_SV	1238
Edelweissspitzenplot	GGD_072	Saponaria_sp	2570	19768	4585078	Lilac_alcohol_B+C_SV	1219
Mautplot	GGD_002	Aegopodium_podagraria	1146	19779	2440377	Lilac_alcohol_B+C_SV	1239
Mautplot	GGD_001	Silene_dioica	1146	19779	3429147	Lilac_alcohol_B+C_SV	1239
WC-Plot	GGD_032	Aegopodium_podagraria	1447	20113	1689552	Lilac_alcohol_D_SV	1256
Zaunplot	GGD_015	Aegopodium_podagraria	1281	20116	1647248	Lilac_alcohol_D_SV	1233
Mautplot	GGD_002	Aegopodium_podagraria	1146	20134	1977532	Lilac_alcohol_D_SV	1257
Mautplot	GGD_001	Silene_dioica	1146	20134	531459	Lilac_alcohol_D_SV	1257
Skandi-Plot	GGD_056	Krokus_vernus	1724	14998	428781	Limonene_S	1050
Skandi-Plot	GGD_065	Vaccinium_myrtillus	1724	14999	229020	Limonene_S	1050
Skandi-Plot	GGD_061	Veronica_montana	1724	14999	309800	Limonene_S	1050
Skandi-Plot	GGD_055	Anemone_nemorosa	1724	15008	234859	Limonene_S	1050
WC-Plot	GGD_039	Alchemilla_fissa	1447	15009	1090321	Limonene_S	1050
Skandi-Plot	GGD_063	Alchemilla_fissa	1724	15009	370079	Limonene_S	1050
Skandi-Plot	GGD_060	Silene_dioica	1724	15009	540733	Limonene_S	1050
WC-Plot	GGD_037	Viola_biflora	1447	15009	98531	Limonene_S
Zaunplot	GGD_135	Aegopodium_podagraria	1281	15011	1272019	Limonene_S	1051
Zaunplot	GGD_133	Dactylorhiza_fuchsii	1281	15011	6044611	Limonene_S	1051
WC-Plot	GGD_040	Lamium_maculatum	1447	15011	672567	Limonene_S	1051
Zaunplot	GGD_134	Silene_vulgaris	1281	15011	763966	Limonene_S	1051
Skandi-Plot	GGD_059	Ajuga_reptans	1724	15011	993572	Limonene_S	1051
Zaunplot	GGD_131	Trifolium_pratense	1281	15011	1050908	Limonene_S	1035
Edelweissspitzenplot	GGD_054	Gentiana_bavarica	2570	15011	3448572	Limonene_S	1035
Peace-Plot	GGD_114	Thymus_pulegioides	2086	15011	6808414	Limonene_S	1051
WC-Plot	GGD_032	Aegopodium_podagraria	1447	15012	10763477	Limonene_S	1051
Skandi-Plot	GGD_080	Viola_biflora	1724	15012	146603	Limonene_S	1051
Edelweissspitzenplot	GGD_047	Alchemilla_fissa	2570	15015	240684	Limonene_S	1035
Skandi-Plot	GGD_077	Potentilla_grandiflora	1724	15015	420874	Limonene_S	1051
Mautplot	GGD_011	Valeriana_montana	1146	15016	2298541	Limonene_S	1051
Zaunplot	GGD_016	Galeopsis_segetum	1281	15017	20716204	Limonene_S	1036
Zaunplot	GGD_015	Aegopodium_podagraria	1281	15017	2172270	Limonene_S	1036
Mautplot	GGD_008	Caltha_palustris	1146	15019	19115361	Limonene_S	1051
Mautplot	GGD_005	Geum_rivale	1146	15019	386484	Limonene_S	1051
Stations-Plot	GGD_095	Thymus_pulegioides	2275	15021	1152791	Limonene_S	1051
WC-Plot	GGD_046	Lamium_album	1447	15021	3932730	Limonene_S	1051
Stations-Plot	GGD_093	Primula_minima	2275	15023	192641	Limonene_S	1051
Mautplot	GGD_002	Aegopodium_podagraria	1146	15025	1250012	Limonene_S	1051
Mautplot	GGD_001	Silene_dioica	1146	15025	425579	Limonene_S	1051
Zaunplot	GGD_132	Lathyrus_pratensis	1281	15025	51569439	Limonene_S	1051
Stations-Plot	GGD_085	Pulsatilla_alba	2275	15025	697279	Limonene_S	1051
Zaunplot	GGD_018	Myosotis_alpestris	1281	15027	496272	Limonene_S	1036
Peace-Plot	GGD_110	Primula_elatior	2086	15058	140026491	Limonene_S	1053
Peace-Plot	GGD_104	Rhododendron_ferrugineum	2086	15071	44217141	Limonene_S	1054
Zaunplot	GGD_131	Trifolium_pratense	1281	15077	761416	Limonene_S	1037
WC-Plot	GGD_034	Ranunculus_acris	1447	16768	1153647	Linalool_S	1126
Skandi-Plot	GGD_056	Krokus_vernus	1724	16769	507451	Linalool_S	1126
Peace-Plot	GGD_111	Valeriana_tripteris	2086	16771	1458095	Linalool_S	1126
WC-Plot	GGD_035	Myosotis_alpestris	1447	16771	5178978	Linalool_S	1126
Skandi-Plot	GGD_065	Vaccinium_myrtillus	1724	16771	742950	Linalool_S	1126
Edelweissspitzenplot	GGD_068	Potentilla_aurea	2570	16772	497364	Linalool_S	1101
Stations-Plot	GGD_100	Ranunculus_montanus	2275	16773	728738	Linalool_S	1126
Peace-Plot	GGD_113	Galium_pumilum	2086	16774	1164509	Linalool_S	1126
WC-Plot	GGD_041	Taraxacum_officinale	1447	16774	552542	Linalool_S	1126
WC-Plot	GGD_036	Silene_dioica	1447	16776	1867920	Linalool_S	1126
Peace-Plot	GGD_119	Hieracium_sp	2086	16776	525876	Linalool_S	1126
WC-Plot	GGD_038	Ranunculus_auricomus	1447	16777	810156	Linalool_S	1126
WC-Plot	GGD_032	Aegopodium_podagraria	1447	16778	2878883	Linalool_S	1126
Skandi-Plot	GGD_078	Ranunculus_sp.	1724	16779	2205880	Linalool_S	1127
Skandi-Plot	GGD_077	Potentilla_grandiflora	1724	16779	742791	Linalool_S	1126
Zaunplot	GGD_015	Aegopodium_podagraria	1281	16781	1344685	Linalool_S	1101
Zaunplot	GGD_025	Ranunculus_acris	1281	16781	1597249	Linalool_S	1101
Zaunplot	GGD_026	Taraxacum_officinale	1281	16781	817056	Linalool_S	1101
Skandi-Plot	GGD_081	Saxifraga_rotundifolia	1724	16782	1408692	Linalool_S	1126
Stations-Plot	GGD_092	Loiseleuria_procumbens	2275	16782	419443	Linalool_S	1126
Zaunplot	GGD_018	Myosotis_alpestris	1281	16782	4462880	Linalool_S	1101
Zaunplot	GGD_028	Rumex_salicifolius	1281	16782	630967	Linalool_S	1101
Edelweissspitzenplot	GGD_047	Alchemilla_fissa	2570	16783	161911	Linalool_S	1101
Skandi-Plot	GGD_068	Potentilla_aurea	1724	16783	484408	Linalool_S	1126
Skandi-Plot	GGD_066	Ranunculus_montanus	1724	16783	6582502	Linalool_S	1126
Mautplot	GGD_006	Veronica_chamaedrys	1146	16785	323136	Linalool_S	1126
Edelweissspitzenplot	GGD_069	Minuartia_verna	2570	16785	673780	Linalool_S	1101
Edelweissspitzenplot	GGD_072	Saponaria_sp	2570	16788	1260429	Linalool_S	1101
Stations-Plot	GGD_096	Saxifraga_moschata	2275	16788	7535731	Linalool_S	1126
Mautplot	GGD_001	Silene_dioica	1146	16791	249552	Linalool_S	1126
Mautplot	GGD_005	Geum_rivale	1146	16791	2401731	Linalool_S	1126
Mautplot	GGD_004	Rumex_salicifolius	1146	16791	413168	Linalool_S	1126
Mautplot	GGD_003	Ranunculus_acris	1146	16794	746941	Linalool_S	1126
Stations-Plot	GGD_085	Pulsatilla_alba	2275	16796	300790	Linalool_S	1127
Mautplot	GGD_002	Aegopodium_podagraria	1146	16798	3914931	Linalool_S	1127
Stations-Plot	GGD_088	Myosotis_alpestris	2275	16799	34783438	Linalool_S	1127
Skandi-Plot	GGD_067	Trollius_europaeus	1724	16811	64583833	Linalool_S	1127
Skandi-Plot	GGD_061	Veronica_montana	1724	16761	408344	Linalool_S	1125
Skandi-Plot	GGD_062	fragwuerdige_beschriftung	1724	16763	509271	Linalool_S	1125
Skandi-Plot	GGD_060	Silene_dioica	1724	16775	186867	Linalool_S	1126
WC-Plot	GGD_040	Lamium_maculatum	1447	20697	769813	Linalyl_acetate	1285
Mautplot	GGD_001	Silene_dioica	1146	24763	215483	Longifolene	1438
Skandi-Plot	GGD_055	Anemone_nemorosa	1724	18833	92046	Menthol	1194
Skandi-Plot	GGD_079	Oxalis_acetosella	1724	18838	325898	Menthol	1195
Mautplot	GGD_011	Valeriana_montana	1146	22981	4461047	Methyl_anthranilate	1366
WC-Plot	GGD_039	Alchemilla_fissa	1447	16762	335495	Methyl_benzoate	1125
Skandi-Plot	GGD_061	Silene_dioica	1724	16775	186867	Methyl_benzoate	1127
WC-Plot	GGD_036	Silene_dioica	1447	29321	1423277	Methyl_jasmonate	1666
Skandi-Plot	GGD_065	Vaccinium_myrtillus	1724	19418	1132625	Methyl_salicylate_S	1221
Skandi-Plot	GGD_061	Veronica_montana	1724	19419	788620	Methyl_salicylate_S	1221
WC-Plot	GGD_039	Alchemilla_fissa	1447	19426	2899244	Methyl_salicylate_S	1221
Peace-Plot	GGD_105	Alchemilla_fissa	2086	19426	624915	Methyl_salicylate_S	1221
WC-Plot	GGD_036	Silene_dioica	1447	19428	8341842	Methyl_salicylate_S	1221
Skandi-Plot	GGD_063	Alchemilla_fissa	1724	19429	1758623	Methyl_salicylate_S	1221
Skandi-Plot	GGD_060	Silene_dioica	1724	19431	3961795	Methyl_salicylate_S	1222
Zaunplot	GGD_017	Alchemilla_fissa	1281	19431	818142	Methyl_salicylate_S	1205
Mautplot	GGD_011	Valeriana_montana	1146	19434	6613687	Methyl_salicylate_S	1222
Mautplot	GGD_010	Polygala_amarella	1146	19435	242315	Methyl_salicylate_S	1222
Mautplot	GGD_006	Veronica_chamaedrys	1146	19435	457422	Methyl_salicylate_S	1222
Stations-Plot	GGD_088	Myosotis_alpestris	2275	19436	2101094	Methyl_salicylate_S	1222
Stations-Plot	GGD_090	Lloydia_serotina	2275	19436	3090706	Methyl_salicylate_S	1222
Skandi-Plot	GGD_078	Ranunculus_sp.	1724	19437	5235994	Methyl_salicylate_S	1222
Skandi-Plot	GGD_067	Trollius_europaeus	1724	19437	6584448	Methyl_salicylate_S	1222
Stations-Plot	GGD_089	Gentiana_bavarica	2275	19438	218915	Methyl_salicylate_S	1222
Mautplot	GGD_003	Ranunculus_acris	1146	19442	376964	Methyl_salicylate_S	1222
Mautplot	GGD_001	Silene_dioica	1146	19445	1014365	Methyl_salicylate_S	1222
Zaunplot	GGD_020	Silene_dioica	1281	19428	850648	Methyl_salicylate_S	1205
Edelweissspitzenplot	GGD_047	Alchemilla_fissa	2570	19437	582596	Methyl_salicylate_S	1205
Mautplot	GGD_005	Geum_rivale	1146	19439	1063090	Methyl_salicylate_S	1205
Zaunplot	GGD_130	Trifolium_repens	1281	24186	50210537	Methyleugenol_	1409
WC-Plot	GGD_038	Ranunculus_auricomus	1447	17913	222755	Neo-allo-Ocimene	1164
WC-Plot	GGD_043	Glechoma_hederacea_	1447	17914	226399	Neo-allo-Ocimene	1164
Stations-Plot	GGD_100	Ranunculus_montanus	2275	17921	1000135	Neo-allo-Ocimene	1164
Skandi-Plot	GGD_066	Ranunculus_montanus	1724	17926	1698878	Neo-allo-Ocimene	1164
Skandi-Plot	GGD_064	Cardamine_amara	1724	16748	420370	n-Undecane	1125
Skandi-Plot	GGD_065	Vaccinium_myrtillus	1724	17647	251571	Ocimene-deriv.:_(E,E)-2,6-Dimethyl-1,3,5,7-octatetraene	1155
WC-Plot	GGD_043	Glechoma_hederacea_	1447	17652	183246	Ocimene-deriv.:_(E,E)-2,6-Dimethyl-1,3,5,7-octatetraene	1155
Zaunplot	GGD_134	Silene_vulgaris	1281	17654	1358538	Ocimene-deriv.:_(E,E)-2,6-Dimethyl-1,3,5,7-octatetraene	1155
WC-Plot	GGD_038	Ranunculus_auricomus	1447	17654	385158	Ocimene-deriv.:_(E,E)-2,6-Dimethyl-1,3,5,7-octatetraene	1155
Stations-Plot	GGD_100	Ranunculus_montanus	2275	17655	1844527	Ocimene-deriv.:_(E,E)-2,6-Dimethyl-1,3,5,7-octatetraene	1155
WC-Plot	GGD_036	Silene_dioica	1447	17655	2772486	Ocimene-deriv.:_(E,E)-2,6-Dimethyl-1,3,5,7-octatetraene	1155
Zaunplot	GGD_020	Silene_dioica	1281	17656	1451926	Ocimene-deriv.:_(E,E)-2,6-Dimethyl-1,3,5,7-octatetraene	1135
Skandi-Plot	GGD_055	Anemone_nemorosa	1724	17656	66287	Ocimene-deriv.:_(E,E)-2,6-Dimethyl-1,3,5,7-octatetraene	1155
Zaunplot	GGD_025	Ranunculus_acris	1281	17657	757533	Ocimene-deriv.:_(E,E)-2,6-Dimethyl-1,3,5,7-octatetraene	1135
Mautplot	GGD_008	Caltha_palustris	1146	17661	1507522	Ocimene-deriv.:_(E,E)-2,6-Dimethyl-1,3,5,7-octatetraene	1155
WC-Plot	GGD_040	Lamium_maculatum	1447	17661	105121	Ocimene-deriv.:_(E,E)-2,6-Dimethyl-1,3,5,7-octatetraene	1155
Stations-Plot	GGD_089	Gentiana_bavarica	2275	17663	225061	Ocimene-deriv.:_(E,E)-2,6-Dimethyl-1,3,5,7-octatetraene	1155
Skandi-Plot	GGD_066	Ranunculus_montanus	1724	17663	4621724	Ocimene-deriv.:_(E,E)-2,6-Dimethyl-1,3,5,7-octatetraene	1155
Skandi-Plot	GGD_078	Ranunculus_sp.	1724	17665	7611913	Ocimene-deriv.:_(E,E)-2,6-Dimethyl-1,3,5,7-octatetraene	1155
Skandi-Plot	GGD_067	Trollius_europaeus	1724	17666	4301457	Ocimene-deriv.:_(E,E)-2,6-Dimethyl-1,3,5,7-octatetraene	1156
Mautplot	GGD_005	Geum_rivale	1146	17666	468272	Ocimene-deriv.:_(E,E)-2,6-Dimethyl-1,3,5,7-octatetraene	1156
Mautplot	GGD_003	Ranunculus_acris	1146	17671	614879	Ocimene-deriv.:_(E,E)-2,6-Dimethyl-1,3,5,7-octatetraene	1156
Mautplot	GGD_001	Silene_dioica	1146	17672	343288	Ocimene-deriv.:_(E,E)-2,6-Dimethyl-1,3,5,7-octatetraene	1156
Stations-Plot	GGD_085	Pulsatilla_alba	2275	17673	494716	Ocimene-deriv.:_(E,E)-2,6-Dimethyl-1,3,5,7-octatetraene	1156
Zaunplot	GGD_027	Rumex_alpinus	1281	13686	874828	3_Octanone_S	986
Zaunplot	GGD_027	Rumex_alpinus	1281	15929	743624	Octanol_n	1069
Skandi-Plot	GGD_082	Veronica_serpyllifolia	1724	15932	1019486	Octanol_n	1097
Edelweissspitzenplot	GGD_069	Minuartia_verna	2570	15935	627588	Octanol_n	1070
Edelweissspitzenplot	GGD_069	Minuartia_verna	2570	19325	953465	Octenol_acetate2Z	1200
WC-Plot	GGD_032	Aegopodium_podagraria	1447	20877	2785551	p_Anisaldehyde_S	1294
Mautplot	GGD_002	Aegopodium_podagraria	1146	20897	462895	p_Anisaldehyde_S	1295
Zaunplot	GGD_015	Aegopodium_podagraria	1281	20882	935580	p_Anisaldehyde_S	1265
Edelweissspitzenplot	GGD_054	Gentiana_bavarica	2570	14874	445787	p_Cymene_SV	1030
Zaunplot	GGD_027	Rumex_alpinus	1281	14874	561094	p_Cymene_SV	1030
Zaunplot	GGD_015	Aegopodium_podagraria	1281	14881	7688604	p_Cymene_SV	1030
WC-Plot	GGD_034	Ranunculus_acris	1447	14862	517338	p_Cymene_SV	1043
Skandi-Plot	GGD_061	Veronica_montana	1724	14865	219118	p_Cymene_SV	1043
Peace-Plot	GGD_114	Thymus_pulegioides	2086	14874	1223393	p_Cymene_SV	1044
Zaunplot	GGD_133	Dactylorhiza_fuchsii	1281	14875	771333	p_Cymene_SV	1044
Peace-Plot	GGD_110	Primula_elatior	2086	14878	1533014	p_Cymene_SV	1044
Zaunplot	GGD_135	Aegopodium_podagraria	1281	14878	831475	p_Cymene_SV	1044
Stations-Plot	GGD_096	Saxifraga_moschata	2275	14881	215660	p_Cymene_SV	1044
Mautplot	GGD_005	Geum_rivale	1146	14885	650177	p_Cymene_SV	1044
Peace-Plot	GGD_104	Rhododendron_ferrugineum	2086	14886	6079894	p_Cymene_SV	1044
Stations-Plot	GGD_095	Thymus_pulegioides	2275	14888	16145220	p_Cymene_SV	1044
Mautplot	GGD_002	Aegopodium_podagraria	1146	14891	518944	p_Cymene_SV	1044
Zaunplot	GGD_131	Trifolium_pratense	1281	23161	307393	p-Hydroxybenzaldehyde	1363
Zaunplot	GGD_025	Ranunculus_acris	1281	10926	17420167	Protoanemonine	885
Skandi-Plot	GGD_078	Ranunculus_sp.	1724	10937	1954124	Protoanemonine	886
Skandi-Plot	GGD_077	Potentilla_grandiflora	1724	10938	877147	Protoanemonine	887
Mautplot	GGD_003	Ranunculus_acris	1146	10944	1006873	Protoanemonine	890
Skandi-Plot	GGD_080	Viola_biflora	1724	10945	342372	Protoanemonine	891
WC-Plot	GGD_037	Viola_biflora	1447	10945	93445	Protoanemonine	898
Zaunplot	GGD_134	Silene_vulgaris	1281	10958	655348	Protoanemonine	899
Mautplot	GGD_011	Valeriana_montana	1146	10951	2796396	Protoanemonine	892
WC-Plot	GGD_039	Alchemilla_fissa	1447	11635	1772104	Pyrazine,_2,5-dimethyl-	921
Zaunplot	GGD_017	Alchemilla_fissa	1281	11642	841163	Pyrazine,_2,5-dimethyl-	912
Peace-Plot	GGD_105	Alchemilla_fissa	2086	13487	189948	Sabinene_S	983
WC-Plot	GGD_033	Ajuga_reptans	1447	13491	8175091	Sabinene_S	983
Peace-Plot	GGD_110	Primula_elatior	2086	13495	11287953	Sabinene_S	983
WC-Plot	GGD_039	Alchemilla_fissa	1447	13495	1263182	Sabinene_S	983
Peace-Plot	GGD_114	Thymus_pulegioides	2086	13496	3007628	Sabinene_S	983
WC-Plot	GGD_040	Lamium_maculatum	1447	13499	3640832	Sabinene_S	983
Zaunplot	GGD_133	Dactylorhiza_fuchsii	1281	13499	7167353	Sabinene_S	983
Mautplot	GGD_008	Caltha_palustris	1146	13503	7823556	Sabinene_S	983
Zaunplot	GGD_135	Aegopodium_podagraria	1281	13504	2258021	Sabinene_S	983
Mautplot	GGD_011	Valeriana_montana	1146	13505	5427860	Sabinene_S	984
Peace-Plot	GGD_104	Rhododendron_ferrugineum	2086	13511	9477739	Sabinene_S	984
Skandi-Plot	GGD_065	Vaccinium_myrtillus	1724	13515	872005	Sabinene_S	984
Skandi-Plot	GGD_066	Ranunculus_montanus	1724	13521	3004803	Sabinene_S	984
WC-Plot	GGD_040	Lamium_maculatum	1447	12183	149909	Thujene_alpha	939
Zaunplot	GGD_015	Aegopodium_podagraria	1281	12186	1025163	Thujene_alpha	932
Zaunplot	GGD_135	Aegopodium_podagraria	1281	12186	1647274	Thujene_alpha	940
Zaunplot	GGD_133	Dactylorhiza_fuchsii	1281	12187	2342973	Thujene_alpha	940
Mautplot	GGD_008	Caltha_palustris	1146	12191	1522550	Thujene_alpha	940
Stations-Plot	GGD_085	Pulsatilla_alba	2275	12195	178088	Thujene_alpha	940
Stations-Plot	GGD_095	Thymus_pulegioides	2275	12196	2143978	Thujene_alpha	940
WC-Plot	GGD_046	Lamium_album	1447	12199	4897015	Thujene_alpha	940
Peace-Plot	GGD_104	Rhododendron_ferrugineum	2086	12205	4405041	Thujene_alpha	940
Stations-Plot	GGD_095	Thymus_pulegioides	2275	21576	20109762	Thymol	1329
Stations-Plot	GGD_095	Thymus_pulegioides	2275	20281	15757464	Thymol,_methyl_ether	1264
Edelweissspitzenplot	GGD_068	Potentilla_aurea	2570	10382	810961	trans-2-Hexen-1-ol_S	864
Peace-Plot	GGD_117	Geranium_pratense	2086	10391	1832363	trans-2-Hexen-1-ol_S	880
Mautplot	GGD_003	Ranunculus_acris	1146	10393	599053	trans-2-Hexen-1-ol_S	880
WC-Plot	GGD_032	Aegopodium_podagraria	1447	16062	13124617	trans-Arbusculone	1102
Mautplot	GGD_002	Aegopodium_podagraria	1146	16079	708353	trans-Arbusculone	1103
Skandi-Plot	GGD_057	Krokus_vernus	1724	16063	539888	trans-Arbusculone	1102
Zaunplot	GGD_135	Aegopodium_podagraria	1281	25323	1259290	trans-beta-Farnesene	1466
Skandi-Plot	GGD_081	Saxifraga_rotundifolia	1724	25332	200062	trans-beta-Farnesene	1467
WC-Plot	GGD_046	Lamium_album	1447	25339	4048829	trans-beta-Farnesene	1467
Peace-Plot	GGD_111	Valeriana_tripteris	2086	15393	653963	trans-b-Ocimene	1070
Skandi-Plot	GGD_056	Krokus_vernus	1724	15394	397206	trans-b-Ocimene	1070
WC-Plot	GGD_034	Ranunculus_acris	1447	15395	24412263	trans-b-Ocimene	1070
Skandi-Plot	GGD_065	Vaccinium_myrtillus	1724	15396	4592846	trans-b-Ocimene	1070
Edelweissspitzenplot	GGD_068	Potentilla_aurea	2570	15398	2225940	trans-b-Ocimene	1050
Peace-Plot	GGD_116	Dianthus_alpinus	2086	15401	2299420	trans-b-Ocimene	1070
Zaunplot	GGD_028	Rumex_salicifolius	1281	15401	634253	trans-b-Ocimene	1050
Peace-Plot	GGD_108	Vaccinium_myrtillus	2086	15401	805482	trans-b-Ocimene	1070
WC-Plot	GGD_038	Ranunculus_auricomus	1447	15403	16507554	trans-b-Ocimene	1070
Zaunplot	GGD_027	Rumex_alpinus	1281	15403	763695	trans-b-Ocimene	1050
Skandi-Plot	GGD_055	Anemone_nemorosa	1724	15404	1427988	trans-b-Ocimene	1070
Peace-Plot	GGD_117	Geranium_pratense	2086	15404	3796333	trans-b-Ocimene	1070
Skandi-Plot	GGD_083	Rumex_salicifolius	1724	15404	955851	trans-b-Ocimene	1070
Skandi-Plot	GGD_060	Silene_dioica	1724	15405	2478697	trans-b-Ocimene	1070
Skandi-Plot	GGD_057	Krokus_vernus	1724	15405	2713366	trans-b-Ocimene	1070
Zaunplot	GGD_131	Trifolium_pratense	1281	15405	5308945	trans-b-Ocimene	1050
Zaunplot	GGD_020	Silene_dioica	1281	15406	12973535	trans-b-Ocimene	1050
WC-Plot	GGD_040	Lamium_maculatum	1447	15406	1431592	trans-b-Ocimene	1070
Skandi-Plot	GGD_082	Veronica_serpyllifolia	1724	15406	328373	trans-b-Ocimene	1070
Skandi-Plot	GGD_068	Potentilla_aurea	1724	15407	382048	trans-b-Ocimene	1070
Skandi-Plot	GGD_077	Potentilla_grandiflora	1724	15409	1074843	trans-b-Ocimene	1070
Zaunplot	GGD_134	Silene_vulgaris	1281	15409	18637696	trans-b-Ocimene	1070
WC-Plot	GGD_045	Fragaria_ananassa	1447	15409	207507	trans-b-Ocimene	1070
Mautplot	GGD_006	Veronica_chamaedrys	1146	15409	405004	trans-b-Ocimene	1070
Zaunplot	GGD_016	Galeopsis_segetum	1281	15409	5530770	trans-b-Ocimene	1050
Zaunplot	GGD_129	Leucanthemum_vulgare	1281	15409	7599021	trans-b-Ocimene	1070
WC-Plot	GGD_043	Glechoma_hederacea_	1447	15411	4202288	trans-b-Ocimene	1070
Zaunplot	GGD_025	Ranunculus_acris	1281	15411	25256730	trans-b-Ocimene	1050
Zaunplot	GGD_130	Trifolium_repens	1281	15412	17128337	trans-b-Ocimene	1071
Stations-Plot	GGD_100	Ranunculus_montanus	2275	15412	28656073	trans-b-Ocimene	1071
Mautplot	GGD_004	Rumex_salicifolius	1146	15413	3584902	trans-b-Ocimene	1071
Stations-Plot	GGD_095	Thymus_pulegioides	2275	15413	3664739	trans-b-Ocimene	1071
WC-Plot	GGD_036	Silene_dioica	1447	15413	42329373	trans-b-Ocimene	1071
Stations-Plot	GGD_089	Gentiana_bavarica	2275	15413	4265329	trans-b-Ocimene	1071
Mautplot	GGD_005	Geum_rivale	1146	15415	16595048	trans-b-Ocimene	1071
Mautplot	GGD_008	Caltha_palustris	1146	15415	31510920	trans-b-Ocimene	1071
Mautplot	GGD_003	Ranunculus_acris	1146	15419	19125941	trans-b-Ocimene	1071
Stations-Plot	GGD_085	Pulsatilla_alba	2275	15421	2202633	trans-b-Ocimene	1071
Mautplot	GGD_001	Silene_dioica	1146	15421	4773060	trans-b-Ocimene	1071
WC-Plot	GGD_046	Lamium_album	1447	15422	46013252	trans-b-Ocimene	1071
Skandi-Plot	GGD_066	Ranunculus_montanus	1724	15428	66598897	trans-b-Ocimene	1071
Skandi-Plot	GGD_078	Ranunculus_sp.	1724	15431	67707524	trans-b-Ocimene	1072
Skandi-Plot	GGD_067	Trollius_europaeus	1724	15442	95114697	trans-b-Ocimene	1072
Skandi-Plot	GGD_081	Saxifraga_rotundifolia	1724	27347	272953	Unidentified_105,41,43,57,71,55,73,60,70,85	1567
Skandi-Plot	GGD_068	Potentilla_aurea	1724	32587	569425	Unidentified_105,77,45,90,57,43,91,51,97,69	1879
Edelweissspitzenplot	GGD_072	Saponaria_sp	2570	29193	2071595	Unidentified_105_87_85_77_74_73_60_57_43_31	1653
Peace-Plot	GGD_106	Potentilla_aurea	2086	29155	184886	Unidentified_106,134,51,78,177,50,77,105,53,43	1658
Peace-Plot	GGD_106	Potentilla_aurea	2086	31339	575477	Unidentified_110,55,181,153,111,43,53,39,54,41	1817
Skandi-Plot	GGD_081	Saxifraga_rotundifolia	1724	26998	335597	Unidentified_119,134,161,105,204,91,81,189	1550
Mautplot	GGD_011	Valeriana_montana	1146	35606	2625943	Unidentified_123,105,77,55,69,83,43,41,97,70	2000
Mautplot	GGD_009	Cardamine_pratensis	1146	35608	2183860	Unidentified_123,105,77,55,69,83,43,41,97,70	2000
Mautplot	GGD_010	Polygala_amarella	1146	35609	14786163	Unidentified_123,105,77,55,69,83,43,41,97,70	2000
Mautplot	GGD_008	Caltha_palustris	1146	35609	4596698	Unidentified_123,105,77,55,69,83,43,41,97,70	2000
WC-Plot	GGD_038	Ranunculus_auricomus	1447	30508	1546504	Unidentified_136,164,97,196,57,77,105,79,165,107	1751
Skandi-Plot	GGD_064	Cardamine_amara	1724	22988	530057	Unidentified_138,95,83,109,41,57,110,124,137,67	1366
Stations-Plot	GGD_099	Alchemilla_fissa	2275	24429	261465	Unidentified_148,147,106,119,120,65,92,52,149,66	1448
Zaunplot	GGD_017	Alchemilla_fissa	1281	24236	4317848	Unidentified_148_120_93_147_106_119_92_32_65_149	1411
Zaunplot	GGD_017	Alchemilla_fissa	1281	24431	5433734	Unidentified_148_147_106_120_119_92_149_65_77_103	1420
Zaunplot	GGD_017	Alchemilla_fissa	1281	24337	3891873	Unidentified_148_147_119_120_106_92_65_149_93_77	1415
Skandi-Plot	GGD_059	Ajuga_reptans	1724	25126	772379	Unidentified_161,121,105,43,119,81,91,123,162,136	1456
WC-Plot	GGD_040	Lamium_maculatum	1447	29273	219766	Unidentified_173,55,99,111,84,56,83,41,42,112	1664
Peace-Plot	GGD_111	Valeriana_tripteris	2086	15555	154940	Unidentified_41,57,69,82,85,67,43,39,55,129	1078
Zaunplot	GGD_025	Ranunculus_acris	1281	11618	1390039	Unidentified_42_98_56_70_55_39_43_53_69_41	911
Zaunplot	GGD_135	Aegopodium_podagraria	1281	22622	1435799	Unidentified_43,103,85,61,31,57,104,45,42,41	1354
Peace-Plot	GGD_115	Minuartia_verna	2086	11626	456892	Unidentified_43,68,67,41,86,39,57,42,53,69	921
Peace-Plot	GGD_116	Dianthus_alpinus	2086	11627	122323	Unidentified_43,68,67,41,86,39,57,42,53,69	921
Peace-Plot	GGD_117	Geranium_pratense	2086	11631	1281107	Unidentified_43,68,67,41,86,39,57,42,53,69	921
Zaunplot	GGD_128	Lotus_pedunculatus	1281	18501	2535659	Unidentified_43,69,41,83,57,55,42,39,59,70	1183
Stations-Plot	GGD_092	Loiseleuria_procumbens	2275	19387	117062	Unidentified_43,71,59,68,67,72,41,55,79,69	1219
Zaunplot	GGD_028	Rumex_salicifolius	1281	14994	1535311	Unidentified_43_114_55_58_42_53_68_67_44_56	1035
Zaunplot	GGD_015	Aegopodium_podagraria	1281	24263	1323278	Unidentified_43_122_94_97_68_55_107_83_44_57	1412
Zaunplot	GGD_028	Rumex_salicifolius	1281	7923	589391	Unidentified_43_44_32_42_31_55_41_57_78_73	769
Zaunplot	GGD_015	Aegopodium_podagraria	1281	23083	1386341	Unidentified_43_97_41_32_55_69_39_107_83_79	1359
Zaunplot	GGD_015	Aegopodium_podagraria	1281	23283	875113	Unidentified_43_97_41_85_55_69_39_107_81_79	1368
Zaunplot	GGD_020	Silene_dioica	1281	25908	5888727	Unidentified_43_98_55_87_82_96_81_41_124_83	1489
Edelweissspitzenplot	GGD_069	Minuartia_verna	2570	16951	655056	Unidentified_43_99_79_108_32_77_39_93_80_78	1108
Peace-Plot	GGD_119	Hieracium_sp	2086	24232	284074	Unidentified_57,41,152,151,55,43,81,82,67,68	1412
Edelweissspitzenplot	GGD_053	Tussilago_farfara	2570	16441	750833	Unidentified_67_79_108_41_39_55_81_93_80_68	1088
Skandi-Plot	GGD_059	Ajuga_reptans	1724	27113	1738531	Unidentified_69,55,41,84,83,71,70,43,57,82	1556
Zaunplot	GGD_128	Lotus_pedunculatus	1281	25211	1564440	Unidentified_69,71,57,43,82,112,70,84,113,204	1461
Peace-Plot	GGD_119	Hieracium_sp	2086	26615	305176	Unidentified_69,84,43,41,39,125,97,55,70	1531
Skandi-Plot	GGD_056	Krokus_vernus	1724	20032	346189	Unidentified_70,55,81,41,43,80,57,97,83,136	1252
Zaunplot	GGD_020	Silene_dioica	1281	23144	2962705	Unidentified_73_45_87_55_81_116_43_41_127_60	1362
Peace-Plot	GGD_106	Potentilla_aurea	2086	23351	262840	Unidentified_80,108,151,53,43,52,51,81,78,39	1412
Zaunplot	GGD_015	Aegopodium_podagraria	1281	7472	1272559	Unidentified_81_79_110_67_39_53_41_43_55	752
Mautplot	GGD_009	Cardamine_pratensis	1146	24457	288436	Unidentified_83,135,55,97,69,57,152,41,111,43	1423
Mautplot	GGD_010	Polygala_amarella	1146	24457	352997	Unidentified_83,135,55,97,69,57,152,41,111,43	1423
Zaunplot	GGD_129	Leucanthemum_vulgare	1281	23601	1672449	Unidentified_86,57,99,43,55,39,71,70,53,81	1387
Zaunplot	GGD_129	Leucanthemum_vulgare	1281	23645	1514080	Unidentified_86,57,99,43,55,39,71,70,53,81	1388
Peace-Plot	GGD_111	Valeriana_tripteris	2086	23756	199626	Unidentified_1392	1392
Zaunplot	GGD_128	Lotus_pedunculatus	1281	14696	1386288	Unidentified_1035	1035
Zaunplot	GGD_017	Alchemilla_fissa		14690	408193	Unidentified_
Skandi-Plot	GGD_081	Saxifraga_rotundifolia	1724	26277	460903	Unidentified_1514	1514
WC-Plot	GGD_036	Silene_dioica	1447	14342	1383706	Unidentified_1017	1017
Stations-Plot	GGD_100	Ranunculus_montanus	2275	14343	952712	Unidentified_1017	1017
Mautplot	GGD_008	Caltha_palustris	1146	14349	1127431	Unidentified_1017	1017
Skandi-Plot	GGD_078	Ranunculus_sp.	1724	14349	3046268	Unidentified_1017	1017
Skandi-Plot	GGD_066	Ranunculus_montanus	1724	14351	1879727	Unidentified_1017	1017
Zaunplot	GGD_134	Silene_vulgaris	1281	14351	2406995	Unidentified_1018	1018
Mautplot	GGD_001	Silene_dioica	1146	14358	211769	Unidentified_1018	1018
Stations-Plot	GGD_085	Pulsatilla_alba	2275	14358	265325	Unidentified_1018	1018
Skandi-Plot	GGD_065	Vaccinium_myrtillus	1724	28312	211701	Unidentified_1616	1616
Peace-Plot	GGD_104	Rhododendron_ferrugineum	2086	26063	10443820	Unidentified_1503	1503
Stations-Plot	GGD_091	Leucanthemopsis_alpina	2275	14955	331603	Unidentified_1048	1048
Zaunplot	GGD_017	Alchemilla_fissa	1281	14782	564852	Unidentified_1027	1027
Zaunplot	GGD_128	Lotus_pedunculatus	1281	14786	4236436	Unidentified_1039	1039
Stations-Plot	GGD_091	Leucanthemopsis_alpina	2275	17615	344552	Unidentified_1154	1154
WC-Plot	GGD_040	Lamium_maculatum	1447	24145	1720209	Unidentified_1407	1407
Skandi-Plot	GGD_081	Saxifraga_rotundifolia	1724	26884	581041	Unidentified_1544	1544
Skandi-Plot	GGD_059	Ajuga_reptans	1724	26062	708210	Unidentified_1503	1503
WC-Plot	GGD_036	Silene_dioica	1447	26082	813236	Unidentified_1504	1504
Mautplot	GGD_001	Silene_dioica	1146	23416	388948	Unidentified_1381	1381
Stations-Plot	GGD_085	Pulsatilla_alba	2275	16724	477510	Unidentified_1124	1124
Mautplot	GGD_008	Caltha_palustris	1146	24791	1147319	Unidentified_1440	1440
Skandi-Plot	GGD_081	Saxifraga_rotundifolia	1724	23791	225726	Unidentified_1393	1393
Mautplot	GGD_001	Silene_dioica	1146	23795	196049	Unidentified_1393	1393
Mautplot	GGD_003	Ranunculus_acris	1146	26021	307845	Unidentified_1501	1501
Skandi-Plot	GGD_062	fragwuerdige_beschriftung	1724	24152	462044	Unidentified_1408	1408
Skandi-Plot	GGD_064	Cardamine_amara	1724	24158	339975	Unidentified_1408	1408
Skandi-Plot	GGD_083	Rumex_salicifolius	1724	24169	423116	Unidentified_1408	1408
Peace-Plot	GGD_111	Valeriana_tripteris	2086	25068	417749	Unidentified_1453	1453
Zaunplot	GGD_025	Ranunculus_acris	1281	25086	928625	Unidentified_1450	1450
Mautplot	GGD_007	Ajuga_reptans	1146	25089	367997	Unidentified_1454	1454
WC-Plot	GGD_046	Lamium_album	1447	25134	22088707	Unidentified_1457	1457
Mautplot	GGD_004	Rumex_salicifolius	1146	25134	414278	Unidentified_1457	1457
Skandi-Plot	GGD_067	Trollius_europaeus	1724	25135	8134361	Unidentified_1457	1457
Peace-Plot	GGD_104	Rhododendron_ferrugineum	2086	24172	22354925	Unidentified_1439	1439
Skandi-Plot	GGD_081	Saxifraga_rotundifolia	1724	28872	561393	Unidentified_1644	1644
Stations-Plot	GGD_095	Thymus_pulegioides	2275	26922	1065442	Unidentified_1546	1546
Peace-Plot	GGD_111	Valeriana_tripteris	2086	26063	177173	Unidentified_1503	1503
Zaunplot	GGD_130	Trifolium_repens	1281	24893	4135496	Unidentified_1445	1445
Skandi-Plot	GGD_081	Saxifraga_rotundifolia	1724	24895	238436	Unidentified_1445	1445
Mautplot	GGD_004	Rumex_salicifolius	1146	24903	401649	Unidentified_1445	1445
WC-Plot	GGD_046	Lamium_album	1447	24913	33134589	Unidentified_1446	1446
Zaunplot	GGD_130	Trifolium_repens	1281	22933	11323577	Unidentified_1364	1364
Zaunplot	GGD_130	Trifolium_repens	1281	26577	11691360	Unidentified_1529	1529
WC-Plot	GGD_046	Lamium_album	1447	26533	5946898	Unidentified_1527	1527
Edelweissspitzenplot	GGD_068	Potentilla_aurea	2570	24627	500046	Unidentified_1429	1429
Peace-Plot	GGD_114	Thymus_pulegioides	2086	25855	1740808	Unidentified_1493	1493
Peace-Plot	GGD_104	Rhododendron_ferrugineum	2086	25857	8697218	Unidentified_1495	1495
Mautplot	GGD_004	Rumex_salicifolius	1146	25874	1082557	Unidentified_1494	1494
Stations-Plot	GGD_093	Primula_minima	2275	24915	101749	Unidentified_1464	1464
Skandi-Plot	GGD_061	Veronica_montana	1724	25054	527081	Unidentified_1453	1453
Skandi-Plot	GGD_059	Ajuga_reptans	1724	23208	3039506	Unidentified_1374	1374
Skandi-Plot	GGD_081	Saxifraga_rotundifolia	1724	23211	349457	Unidentified_1374	1374
Skandi-Plot	GGD_059	Ajuga_reptans	1724	26883	1114742	Unidentified_1544	1544
Skandi-Plot	GGD_067	Trollius_europaeus	1724	26671	4184749	Unidentified_1534	1534
WC-Plot	GGD_046	Lamium_album	1447	26672	11724866	Unidentified_1534	1534
WC-Plot	GGD_046	Lamium_album	1447	25694	14420891	Unidentified_1485	1485
Skandi-Plot	GGD_059	Ajuga_reptans	1724	28192	1015085	Unidentified_1610	1610
Mautplot	GGD_004	Rumex_salicifolius	1146	25773	157220	Unidentified_1489	1489
Skandi-Plot	GGD_081	Saxifraga_rotundifolia	1724	25867	873380	Unidentified_1493	1493
WC-Plot	GGD_046	Lamium_album	1447	25871	13459607	Unidentified_1494	1494
Mautplot	GGD_004	Rumex_salicifolius	1146	27008	153904	Unidentified_1550	1550
Skandi-Plot	GGD_081	Saxifraga_rotundifolia	1724	25464	372506	Unidentified_1473	1473
WC-Plot	GGD_046	Lamium_album	1447	25466	10981581	Unidentified_1473	1473
Skandi-Plot	GGD_059	Ajuga_reptans	1724	25863	1122490	Unidentified_1493	1493
Zaunplot	GGD_130	Trifolium_repens	1281	25863	8716627	Unidentified_1493	1493
Mautplot	GGD_011	Valeriana_montana	1146	32022	1478231	Unidentified_1851	1851
Mautplot	GGD_008	Caltha_palustris	1146	32026	2716410	Unidentified_1851	1851
Mautplot	GGD_010	Polygala_amarella	1146	32026	8060528	Unidentified_1851	1851
Mautplot	GGD_009	Cardamine_pratensis	1146	32031	1045305	Unidentified_1852	1852
Zaunplot	GGD_015	Aegopodium_podagraria	1281	20357	1090186	Unidentified_1243	1243
Zaunplot	GGD_015	Aegopodium_podagraria	1281	19059	880335	Unidentified_1190	1190
Mautplot	GGD_001	Silene_dioica	1146	23956	760275	Unidentified_1399	1399
WC-Plot	GGD_041	Taraxacum_officinale	1447	24106	177382	Unidentified_1405	1405
Mautplot	GGD_007	Ajuga_reptans	1146	24474	150890	Unidentified_1424	1424
Stations-Plot	GGD_088	Myosotis_alpestris	2275	14544	947604	Unidentified_1027	1027
Skandi-Plot	GGD_061	Veronica_montana	1724	26711	219451	Unidentified_1535	1535
Skandi-Plot	GGD_059	Ajuga_reptans	1724	26997	4166723	Unidentified_1550	1550
Zaunplot	GGD_133	Dactylorhiza_fuchsii	1281	19852	2906861	Verbenone	1243
