# Supplementary material for: Floral scent chemodiversity is associated with high floral visitor but low bacterial richness on flowers
Source: New Phytol. 2025 Oct 22;248(6):3270–9. doi: 10.1111/nph.70600 (PMC12630430; doi:10.1111/nph.70600)
Supplement: Supplementary file 2 — Dataset S2 Compounds identified in floral scent samples. [file NPH-248-3270-s003.xlsx]

## Sheet: Dataset_S2_info
	New Phytologist Supporting Information Article title: Floral scent chemodiversity is associated with high floral visitor but low bacterial richness on flowers Authors: Maximilian Hanusch1, Stefan Dötterl2, Anne-Amélie C. Larue-Kontić2, Alexander Keller3, Robert R. Junker1 1Philipps-University Marburg, Evolutionary Ecology of Plants, Germany, 35042 Marburg 2Paris-Lodron University Salzburg, Depart…

## Sheet: Dataset_S2_compunds_inchi_sm
compound	smiles	inchikey	standard
(E)-Myroxide	C/C(=C\CC1C(O1)(C)C)/C=C	LIMXJCIGROLRED-SOFGYWHQSA-N	no
(E)-4,8-Dimethylnona-1,3,7-triene	CC(=CCC/C(=C/C=C)/C)C	LUKZREJJLWEWQM-YRNVUSSQSA-N	yes
(Z,Z)-α-Farnesene	CC(=CCC/C(=C/C/C=C(/C)\C=C)/C)C	CXENHBSYCFFKJS-OXYODPPFSA-N	yes
(3E)-1,3-Octadiene	CCCC/C=C/C=C.O	HYDBBZCCPRUJII-GZOLSCHFSA-N	no
(E)-2-Hexenyl acetate	CCC/C=C/COC(=O)C	HRHOWZHRCRZVCU-AATRIKPKSA-N	no
(E)-Linalool oxide furanoid	C[C@@]1(CC[C@@H](O1)C(C)(C)O)C=C	BRHDDEIRQPDPMG-SCZZXKLOSA-N	yes
(E)-Linalool oxide pyranoid	NA	NA	yes
(E)-Cinnamaldehyde	C1=CC=C(C=C1)/C=C/C=O	KJPRLNWUNMBNBZ-QPJJXVBHSA-N	yes
(E)-Cinnamyl_alcohol	C1=CC=C(C=C1)/C=C/CO	OOCCDEMITAIZTP-QPJJXVBHSA-N	yes
(E)-Nerolidol	CC(=CCC/C(=C/CCC(C)(C=C)O)/C)C	FQTLCLSUCSAZDY-SDNWHVSQSA-N	yes
(Z)-3-Hexen-1-ol	CC/C=C\CCOC(=O)C	NPFVOOAXDOBMCE-PLNGDYQASA-N	yes
(Z)-3-Hexen-1-ol	CC/C=C\CCOC(=O)C	NPFVOOAXDOBMCE-PLNGDYQASA-N	yes
(Z)-3-Hexenyl-butyrate	CCCC(=O)OCC/C=C\CC	ZCHOPXVYTWUHDS-WAYWQWQTSA-N	yes
(Z)-Linalool oxide furanoid	C[C@@]1(CC[C@H](O1)C(C)(C)O)C=C	BRHDDEIRQPDPMG-WPRPVWTQSA-N	yes
(E)-Linalool oxide pyranoid	NA	NA	yes
(Z)-3-hexenyl 2-methylbutanoate	CC/C=C\CCOC(=O)C(C)CC	JKKGTSUICJWEKB-SREVYHEPSA-N	yes
(Z)-3-hexenyl 3-methylbutanoate	CCC/C=C\COC(=O)CC(C)C	SAVRWHQEMHIAEB-SREVYHEPSA-N	no
1,2-Dimethoxybenzene	COC1=CC=CC=C1OC	ABDKAPXRBAPSQN-UHFFFAOYSA-N	yes
2,2,6-trimethylcyclohexane-1,4-dione	CC1CC(=O)CC(C1=O)(C)C	HVHHZSFNAYSPSA-UHFFFAOYSA-N	no
1,5,8-p-menthatriene	CC1=CCC(C=C1)C(=C)C	NJLNIOKPXKKALD-UHFFFAOYSA-N	no
1,8-Cineole	CC1(C2CCC(O1)(CC2)C)C	WEEGYLXZBRQIMU-UHFFFAOYSA-N	yes
1-Heptanol	CCCCCCCO	BBMCTIGTTCKYKF-UHFFFAOYSA-N	yes
1-Hexanol	CCCCCCO	ZSIAUFGUXNUGDI-UHFFFAOYSA-N	yes
1-Octen-3-ol	CCCCCC/C=C/O	MDVPRIBCAFEROC-BQYQJAHWSA-N	yes
1-Octen-3-yl acetate	CCCCCC(C=C)OC(=O)C	DOJDQRFOTHOBEK-UHFFFAOYSA-N	yes
1-Pentanol	CCCCCO	AMQJEAYHLZJPGS-UHFFFAOYSA-N	yes
1-Undecene	CCCCCCCCCC=C	DCTOHCCUXLBQMS-UHFFFAOYSA-N	yes
3-Methyl-1-butanol	CC(C)CCO	PHTQWCKDNZKARW-UHFFFAOYSA-N	yes
3-Methyl-1-butyl acetate	CC(C)CCOC(=O)C	MLFHJEHSLIIPHL-UHFFFAOYSA-N	no
1-Dodecene	CCCCCCCCCCC=C	CRSBERNSMYQZNG-UHFFFAOYSA-N	no
1-Nitro-2-phenylethane	C1=CC=C(C=C1)CC[N+](=O)[O-]	XAWCLWKTUKMCMO-UHFFFAOYSA-N	yes
1-Phenylbutane-2,3-dione	CC(=O)C(=O)CC1=CC=CC=C1	WZLKRAJHCPNZAA-UHFFFAOYSA-N	yes
1-Tridecene	CCCCCCCCCCCC=C	VQOXUMQBYILCKR-UHFFFAOYSA-N	no
2-Heptanol	CCCCCC(C)O	CETWDUZRCINIHU-UHFFFAOYSA-N	yes
(E)-2-Octen-1-ol	CCCCC/C=C/CO	AYQPVPFZWIQERS-VOTSOKGWSA-N	yes
2-Phenylethanol	C1=CC=C(C=C1)CCO	WRMNZCZEMHIOCP-UHFFFAOYSA-N	yes
(E)-2-Methyl-2-butenal	C/C=C(\C)/C=O	ACWQBUSCFPJUPN-HWKANZROSA-N	yes
2-Butenoic acid	C/C=C/C(=O)O	LDHQCZJRKDOVOX-NSCUHMNNSA-N	no
2-Decanone	CCCCCCCCC(=O)C	ZAJNGDIORYACQU-UHFFFAOYSA-N	yes
2-Dodecanone	CCCCCCCCCCC(=O)C	LSKONYYRONEBKA-UHFFFAOYSA-N	no
2-Heptadecanone	CCCCCCCCCCCCCCCC(=O)C	TVTCXPXLRKTHAU-UHFFFAOYSA-N	yes
(E)-2-Hexenal	CCC/C=C/C=O	MBDOYVRWFFCFHM-SNAWJCMRSA-N	yes
2-Methyl-3(2H)-isothiazolone	CN1C(=O)C=CS1	BEGLCMHJXHIJLR-UHFFFAOYSA-N	no
2-Methylanisole	CC1=CC=CC=C1OC	DTFKRVXLBCAIOZ-UHFFFAOYSA-N	no
2-Methylbutanoic acid	CCC(C)C(=O)O	WLAMNBDJUVNPJU-UHFFFAOYSA-N	yes
2-Nonanone	CCCCCCCC(=O)C	VKCYHJWLYTUGCC-UHFFFAOYSA-N	yes
2-Pentadecanone	CCCCCCCCCCCCCC(=O)C	CJPNOLIZCWDHJK-UHFFFAOYSA-N	yes
2-Pentanone	CCCC(=O)C	XNLICIUVMPYHGG-UHFFFAOYSA-N	yes
2-Undecanone	CCCCCCCCCC(=O)C	KYWIYKKSMDLRDC-UHFFFAOYSA-N	yes
3,5-Dimethoxytoluene	CC1=CC(=CC(=C1)OC)OC	RIZBLVRXRWHLFA-UHFFFAOYSA-N	yes
2,6-dimethyl-3,7-Octadiene-2,6-diol	CC(C)(/C=C/CC(C)(C=C)O)O	QEOHJVNDENHRCH-VOTSOKGWSA-N	no
3-Octanol	CCCCCC(CC)O	NMRPBPVERJPACX-UHFFFAOYSA-N	yes
3-Octanone	CCCCCC(=O)CC	RHLVCLIPMVJYKS-UHFFFAOYSA-N	yes
3-Hydroxy-4-phenyl-2-butanone	CC(=O)C(CC1=CC=CC=C1)O	QBCUUJGHWFKMDC-UHFFFAOYSA-N	no
3-Pyridinecarbonitrile	C1=CC(=CN=C1)C#N	GZPHSAQLYPIAIN-UHFFFAOYSA-N	no
3-Pyridinecarboxaldehyde	C1=CC(=CN=C1)C=O	QJZUKDFHGGYHMC-UHFFFAOYSA-N	no
4,8-Dimethyl-1,3,7-nonatriene	CC(=CCCC(=CC=C)C)C	LUKZREJJLWEWQM-UHFFFAOYSA-N	no
4-Methoxyphenylethyl alcohol	CC(C1=CC=C(C=C1)OC)O	IUUULXXWNYKJSL-UHFFFAOYSA-N	no
4-Oxoisophorone	CC1=CC(=O)CC(C1=O)(C)C	AYJXHIDNNLJQDT-UHFFFAOYSA-N	yes
6-methyl-5-hepten-2-one	CC(=CCCC(=O)C)C	UHEPJGULSIKKTP-UHFFFAOYSA-N	yes
(E)-Linalool oxide pyranoid	NA	NA	yes
(E)-Linalool oxide pyranoid	NA	NA	yes
(E)-Linalool oxide pyranoid	NA	NA	yes
(E)-Linalool oxide pyranoid	NA	NA	yes
α-Pinene	CC1=CCC2CC1C2(C)C	GRWFGVWFFZKLTI-UHFFFAOYSA-N	yes
2-Phenylethyl acetate	CC(=O)OCCC1=CC=CC=C1	MDHYEMXUFSJLGV-UHFFFAOYSA-N	yes
Butyl acetate	CCCCOC(=O)C	DKPFZGUDAPQIHT-UHFFFAOYSA-N	yes
Nonyl acetate	CCCCCCCCCOC(=O)C	GJQIMXVRFNLMTB-UHFFFAOYSA-N	yes
Pentyl acetate	CCCCCOC(=O)C	PGMYKACGEOXYJE-UHFFFAOYSA-N	yes
Benzyl acetate	CC(=O)OCC1=CC=CC=C1	QUKGYYKBILRGFE-UHFFFAOYSA-N	yes
allo-Ocimene	C/C=C(\C)/C=C/C=C(C)C	GQVMHMFBVWSSPF-SOYUKNQTSA-N	yes
α-Caryophyllene	C/C/1=C\CC(/C=C/C/C(=C/CC1)/C)(C)C	FAMPSKZZVDUYOS-HRGUGZIWSA-N	yes
α-Copaene	CC1=CC[C@H]2[C@H]3[C@@H]1[C@@]2(CC[C@H]3C(C)C)C	VLXDPFLIRFYIME-BTFPBAQTSA-N	yes
α-Phellandrene	CC1=CCC(C=C1)C(C)C	OGLDWXZKYODSOB-UHFFFAOYSA-N	yes
α-Terpinene	CC1=CC=C(CC1)C(C)C	YHQGMYUVUMAZJR-UHFFFAOYSA-N	yes
α-Campholenal	CC1=CC[C@@H](C1(C)C)CC=O	OGCGGWYLHSJRFY-SECBINFHSA-N	no
α-Copaene	CC1=CC[C@H]2[C@H]3[C@@H]1[C@@]2(CC[C@H]3C(C)C)C	VLXDPFLIRFYIME-BTFPBAQTSA-N	yes
α-Gurjunene	C[C@@H]1CC[C@@H]2[C@@H](C2(C)C)C3=C(CC[C@H]13)C	SPCXZDDGSGTVAW-XIDUGBJDSA-N	no
α-Phellandrene	CC1=CCC(C=C1)C(C)C	OGLDWXZKYODSOB-UHFFFAOYSA-N	yes
α-Selinene	CC1=CCC[C@]2([C@H]1C[C@@H](CC2)C(=C)C)C	OZQAPQSEYFAMCY-QLFBSQMISA-N	yes
α-Terpineol	CC1=CCC(CC1)C(C)(C)O	WUOACPNHFRMFPN-UHFFFAOYSA-N	yes
α-Terpinolene	CC1=CCC(=C(C)C)CC1	MOYAFQVGZZPNRA-UHFFFAOYSA-N	yes
an Undecenal isomer	CCCCCCCCC=CC=O	PANBRUWVURLWGY-UHFFFAOYSA-N	no
α-Pinene oxide	CC1(C2CC1C3(C(C2)O3)C)C	NQFUSWIGRKFAHK-UHFFFAOYSA-N	no
(E)-Arbusculone	CC(=O)[C@@H]1CC[C@](O1)(C)C=C	FBFSXARBCWGXJL-IUCAKERBSA-N	no
Artemisyl acetate	CC(=CC(C(C)(C)C=C)OC(=O)C)C	NGIKFWJEQGLTBM-UHFFFAOYSA-N	no
β-Pinene	CC1(C2CCC(=C)C1C2)C	WTARULDDTDQWMU-UHFFFAOYSA-N	yes
2-Aminobenzaldehyde	C1=CC=C(C(=C1)C=O)N	FXWFZIRWWNPPOV-UHFFFAOYSA-N	yes
Benzaldehyde	C1=CC=C(C=C1)C=O	HUMNYLRZRPPJDN-UHFFFAOYSA-N	yes
Anisole	COC1=CC=CC=C1	RDOXTESZEPMUJZ-UHFFFAOYSA-N	yes
Benzeneacetaldehyde	C1=CC=C(C=C1)CC=O	DTUQWGWMVIHBKE-UHFFFAOYSA-N	yes
Benzenepropanol	C1=CC=C(C=C1)CCCO	VAJVDSVGBWFCLW-UHFFFAOYSA-N	yes
Benzyl alcohol	C1=CC=C(C=C1)CO	WVDDGKGOMKODPV-UHFFFAOYSA-N	yes
Phenylacetonitrile	C1=CC=C(C=C1)CC#N	SUSQOBVLVYHIEX-UHFFFAOYSA-N	yes
(E)-α-Bergamotene	CC1=CCC2CC1C2(C)CCC=C(C)C	YMBFCQPIMVLNIU-UHFFFAOYSA-N	no
β-Cyclocitral	CC1=C(C(CCC1)(C)C)C=O	MOQGCGNUWBPGTQ-UHFFFAOYSA-N	yes
β-Myrcene	CC(=CCCC(=C)C=C)C	UAHWPYUMFXYFJY-UHFFFAOYSA-N	yes
β-Phellandrene	CC(C)C1CCC(=C)C=C1	LFJQCDVYDGGFCH-UHFFFAOYSA-N	yes
β-Bourbonene	CC(C)[C@@H]1CC[C@@]2([C@H]1[C@@H]3[C@H]2CCC3=C)C	YIRAHEODBQONHI-ZQNQSHIBSA-N	yes
(E)-β-Caryophyllene	C/C/1=C\CCC(=C)[C@H]2CC([C@@H]2CC1)(C)C	NPNUFJAVOOONJE-GFUGXAQUSA-N	yes
β-Myrcene	CC(=CCCC(=C)C=C)C	UAHWPYUMFXYFJY-UHFFFAOYSA-N	yes
β-Selinene	CC(=C)[C@@H]1CC[C@]2(CCCC(=C)[C@@H]2C1)C	YOVSPTNQHMDJAG-QLFBSQMISA-N	yes
β-Bisabolene	CC1=CC[C@H](CC1)C(=C)CCC=C(C)C	XZRVRYFILCSYSP-OAHLLOKOSA-N	yes
Borneol	C[C@@]12CC[C@@H](C1(C)C)C[C@@H]2O	DTGKSKDOIYIVQL-WEDXCCLWSA-N	yes
Camphene	CC1(C2CCC(C2)C1=C)C	CRPUJAZIXJMDBK-UHFFFAOYSA-N	yes
Camphor	CC1(C2CCC1(C(=O)C2)C)C	DSSYKIVIOFKYAU-UHFFFAOYSA-N	yes
Carvacrol	CC1=C(C=C(C=C1)C(C)C)O	RECUKUPTGUEGMW-UHFFFAOYSA-N	yes
Caryophyllene oxide	C[C@@]12CC[C@@H]3[C@H](CC3(C)C)C(=C)CC[C@H]1O2	NVEQFIOZRFFVFW-RGCMKSIDSA-N	no
cis_Sabinene	CC(C)C12CCC(=C)[C@H]1C2	NDVASEGYNIMXJL-YHMJZVADSA-N	no
(Z)-Sabinene hydrate	CC(C)C12CCC(C1C2)(C)O	KXSDPILWMGFJMM-UHFFFAOYSA-N	no
(Z)-3-Hexenyl propionate	CC/C=C\CCOC(=O)CC	LGTLDEUQCOJGFP-WAYWQWQTSA-N	no
(E)-Linalool oxide pyranoid	NA	NA	yes
(Z)-Arbusculone	CC(=O)[C@H]1CC[C@](O1)(C)C=C	FBFSXARBCWGXJL-BDAKNGLRSA-N	yes
(Z)-β-Ocimene	CC(=CC/C=C(/C)\C=C)C	IHPKGUQCSIINRJ-NTMALXAHSA-N	yes
p-Cymenene	CC1=CC=C(C=C1)C(C)C	HFPZCAJZSCWRBC-UHFFFAOYSA-N	no
δ-3-Carene	CC1=CCC2C(C1)C2(C)C	BQOFWKZOCNGFEC-UHFFFAOYSA-N	yes
(E)-Linalool oxide pyranoid	NA	NA	yes
(E)-2-Octenal	CCCCC/C=C/C=O	LVBXEMGDVWVTGY-VOTSOKGWSA-N	yes
(E)-Linalool oxide pyranoid	NA	NA	yes
Acetophenone	CC(=O)C1=CC=CC=C1	KWOLFJPFCHCOCG-UHFFFAOYSA-N	yes
Eugenol	COC1=C(C=CC(=C1)CC=C)O	RRAFCDWBNXTKKO-UHFFFAOYSA-N	yes
(E,E)-α-Farnesene	CC(=CCC/C(=C/C/C=C(\C)/C=C)/C)C	CXENHBSYCFFKJS-VDQVFBMKSA-N	yes
Fenchyl acetate	CC(=O)OC1C(C2CCC1(C2)C)(C)C	JUWUWIGZUVEFQB-UHFFFAOYSA-N	yes
Fenchyl alcohol	CC1(C2CCC(C2)(C1O)C)C	IAIHUHQCLTYTSF-UHFFFAOYSA-N	yes
γ-Nonalactone	CCCCCC1CCC(=O)O1	OALYTRUKMRCXNH-UHFFFAOYSA-N	yes
γ-Terpinene	CC1=CCC(=CC1)C(C)C	YKFLAYDHMOASIY-UHFFFAOYSA-N	yes
2-Heptanone	CCCCCC(=O)C	CATSNJVOTSVZJV-UHFFFAOYSA-N	yes
Hexahydrofarnesylacetone	CC(C)CCCC(C)CCCC(C)CCCC(=O)C	WHWDWIHXSPCOKZ-UHFFFAOYSA-N	yes
Hexanal	CCCCCC=O	JARKCYVAAOWBJS-UHFFFAOYSA-N	yes
(Z)-3-Hexenyl hexanoate	CCCCCC(=O)OCC/C=C\CC	RGACQXBDYBCJCY-ALCCZGGFSA-N	no
Methyl hexanoate	CCCCCC(=O)OC	NUKZAGXMHTUAFE-UHFFFAOYSA-N	yes
(Z)-3-Hexenyl tiglate	CC/C=C\CCOC(=O)/C(=C/C)/C	JNWQKXUWZWKUAY-JQEGGOPCSA-N	no
Hexyl acetate	CCCCCCOC(=O)C	AOGQPLXWSUTHQB-UHFFFAOYSA-N	yes
2-Octanone	CCCCCCC(=O)C	ZPVFWPFBNIEHGJ-UHFFFAOYSA-N	no
Indole	C1=CC=C2C(=C1)C=CN2	SIKJAQJRHWYJAI-UHFFFAOYSA-N	yes
Isobornyl acetate	CC(=O)O[C@H]1C[C@@H]2CC[C@]1(C2(C)C)C	KGEKLUUHTZCSIP-JBLDHEPKSA-N	no
Isocaryophyllene	C/C/1=C/CCC(=C)[C@H]2CC([C@@H]2CC1)(C)C	NPNUFJAVOOONJE-FLFDDASRSA-N	no
Isovaleric acid	CC(C)CC(=O)O	GWYFCOCPABKNJV-UHFFFAOYSA-N	yes
Lavender lactone	CC1(CCC(=O)O1)C=C	QESPSAHXYXIGBG-UHFFFAOYSA-N	yes
Lilac alcohol A	CC(CO)C1CCC(O1)(C)C=C	VUEGXHXUMOZKKN-UHFFFAOYSA-N	yes
Lilac aldehyde A	C[C@@H](C=O)[C@@H]1CC[C@@](O1)(C)C=C	YPZQHCLBLRWNMJ-LPEHRKFASA-N	yes
Lilac alcohol A	CC(CO)C1CCC(O1)(C)C=C	VUEGXHXUMOZKKN-UHFFFAOYSA-N	yes
Lilac aldehyde D	C[C@@H](C=O)[C@H]1CC[C@@](O1)(C)C=C	YPZQHCLBLRWNMJ-IVZWLZJFSA-N	yes
Lilac alcohol B+C	CC(COC=O)C1CCC(O1)(C)C=C	ALGUVRIJZZGYCE-UHFFFAOYSA-N	yes
Lilac alcohol A	CC(CO)C1CCC(O1)(C)C=C	VUEGXHXUMOZKKN-UHFFFAOYSA-N	yes
Limonene	CC1=CCC(CC1)C(=C)C	XMGQYMWWDOXHJM-UHFFFAOYSA-N	yes
Linalool	CC(=CCCC(C)(C=C)O)C	CDOSHBSSFJOMGT-UHFFFAOYSA-N	yes
Linalyl acetate	CC(=CCCC(C)(C=C)OC(=O)C)C	UWKAYLJWKGQEPM-UHFFFAOYSA-N	yes
Longifolene	CC1(CCCC2(C3C1C(C2=C)CC3)C)C	PDSNLYSELAIEBU-UHFFFAOYSA-N	yes
Menthol	CC1CCC(C(C1)O)C(C)C	NOOLISFMXDJSKH-UHFFFAOYSA-N	yes
Methyl anthranilate	COC(=O)C1=CC=CC=C1N	VAMXMNNIEUEQDV-UHFFFAOYSA-N	yes
Methyl benzoate	COC(=O)C1=CC=CC=C1	QPJVMBTYPHYUOC-UHFFFAOYSA-N	yes
Methyl jasmonate	CC/C=C\C[C@@H]1[C@H](CCC1=O)CC(=O)OC	GEWDNTWNSAZUDX-WQMVXFAESA-N	yes
Methyl salicylate	COC(=O)C1=CC=CC=C1O	OSWPMRLSEDHDFF-UHFFFAOYSA-N	yes
Methyleugenol	COC1=C(C=C(C=C1)CC=C)OC	ZYEMGPIYFIJGTP-UHFFFAOYSA-N	yes
neoallo-Ocimene	C/C=C(/C)\C=C\C=C(C)C	GQVMHMFBVWSSPF-DAIHKBMKSA-N	yes
Undecane	CCCCCCCCCCC	RSJKGSCJYJTIGS-UHFFFAOYSA-N	yes
(E,E)-2,6-Dimethyl-1,3,5,7-octatetraene	CC(=C)/C=C/C=C(\C)/C=C	HPZWSJQQCJZBBG-LQPGMRSMSA-N	no
3-Octanone	CCCCCC(=O)CC	RHLVCLIPMVJYKS-UHFFFAOYSA-N	yes
Octanol	CCCCCCCCO	KBPLFHHGFOOTCA-UHFFFAOYSA-N	yes
(Z)-2-Octenol acetate	CCCCC/C=C\COC(=O)C	MBRLTLPMVMFRTJ-FPLPWBNLSA-N	no
p-Anisaldehyde	COC1=CC=C(C=C1)C=O	ZRSNZINYAWTAHE-UHFFFAOYSA-N	yes
p-Cymenene	CC1=CC=C(C=C1)C(C)C	HFPZCAJZSCWRBC-UHFFFAOYSA-N	no
p-Hydroxybenzaldehyde	C1=CC(=CC=C1C=O)O	RGHHSNMVTDWUBI-UHFFFAOYSA-N	no
Protoanemonine	C=C1C=CC(=O)O1	RNYZJZKPGHQTJR-UHFFFAOYSA-N	yes
2,5-Dimethylpyrazine	CC1=CN=C(C=N1)C	LCZUOKDVTBMCMX-UHFFFAOYSA-N	yes
Sabinene	CC(C)[C@]12CCC(=C)[C@H]1C2	NDVASEGYNIMXJL-NXEZZACHSA-N	yes
α-Thujene	CC1=CC[C@@]2([C@H]1C2)C(C)C	KQAZVFVOEIRWHN-UWVGGRQHSA-N	no
Thymol	CC1=CC(=C(C=C1)C(C)C)O	MGSRCZKZVOBKFT-UHFFFAOYSA-N	yes
Thymol methyl ether	CC1=CC(=C(C=C1)C(C)C)OC	LSQXNMXDFRRDSJ-UHFFFAOYSA-N	no
(E)-2-Hexen-1-ol	CCC/C=C/CO	ZCHHRLHTBGRGOT-SNAWJCMRSA-N	yes
(E)-Arbusculone	CC(=O)[C@H]1CC[C@@](O1)(C)C=C	FBFSXARBCWGXJL-RKDXNWHRSA-N	no
(E)-β-Farnesene	CC(=CCC/C(=C/CCC(=C)C=C)/C)C	JSNRRGGBADWTMC-NTCAYCPXSA-N	yes
(E)-β-Ocimene	CC(=CC/C=C(\C)/C=C)C	IHPKGUQCSIINRJ-CSKARUKUSA-N	yes
Unidentified_105,41,43,57,71,55,73,60,70,85	NA	NA	no
Unidentified_105,77,45,90,57,43,91,51,97,69	NA	NA	no
Unidentified_105_87_85_77_74_73_60_57_43_31	NA	NA	no
Unidentified_106,134,51,78,177,50,77,105,53,43	NA	NA	no
Unidentified_110,55,181,153,111,43,53,39,54,41	NA	NA	no
Unidentified_119,134,161,105,204,91,81,189	NA	NA	no
Unidentified_123,105,77,55,69,83,43,41,97,70	NA	NA	no
Unidentified_136,164,97,196,57,77,105,79,165,107	NA	NA	no
Unidentified_138,95,83,109,41,57,110,124,137,67	NA	NA	no
Unidentified_148,147,106,119,120,65,92,52,149,66	NA	NA	no
Unidentified_148_120_93_147_106_119_92_32_65_149	NA	NA	no
Unidentified_148_147_106_120_119_92_149_65_77_103	NA	NA	no
Unidentified_148_147_119_120_106_92_65_149_93_77	NA	NA	no
Unidentified_161,121,105,43,119,81,91,123,162,136	NA	NA	no
Unidentified_173,55,99,111,84,56,83,41,42,112	NA	NA	no
Unidentified_41,57,69,82,85,67,43,39,55,129	NA	NA	no
Unidentified_42_98_56_70_55_39_43_53_69_41	NA	NA	no
Unidentified_43,103,85,61,31,57,104,45,42,41	NA	NA	no
Unidentified_43,68,67,41,86,39,57,42,53,69	NA	NA	no
Unidentified_43,69,41,83,57,55,42,39,59,70	NA	NA	no
Unidentified_43,71,59,68,67,72,41,55,79,69	NA	NA	no
Unidentified_43_114_55_58_42_53_68_67_44_56	NA	NA	no
Unidentified_43_122_94_97_68_55_107_83_44_57	NA	NA	no
Unidentified_43_44_32_42_31_55_41_57_78_73	NA	NA	no
Unidentified_43_97_41_32_55_69_39_107_83_79	NA	NA	no
Unidentified_43_97_41_85_55_69_39_107_81_79	NA	NA	no
Unidentified_43_98_55_87_82_96_81_41_124_83	NA	NA	no
Unidentified_43_99_79_108_32_77_39_93_80_78	NA	NA	no
Unidentified_57,41,152,151,55,43,81,82,67,68	NA	NA	no
Unidentified_67_79_108_41_39_55_81_93_80_68	NA	NA	no
Unidentified_69,55,41,84,83,71,70,43,57,82	NA	NA	no
Unidentified_69,71,57,43,82,112,70,84,113,204	NA	NA	no
Unidentified_69,84,43,41,39,125,97,55,70	NA	NA	no
Unidentified_70,55,81,41,43,80,57,97,83,136	NA	NA	no
Unidentified_73_45_87_55_81_116_43_41_127_60	NA	NA	no
Unidentified_80,108,151,53,43,52,51,81,78,39	NA	NA	no
Unidentified_81_79_110_67_39_53_41_43_55	NA	NA	no
Unidentified_83,135,55,97,69,57,152,41,111,43	NA	NA	no
Unidentified_86,57,99,43,55,39,71,70,53,81	NA	NA	no
Unidentified_1392	NA	NA	no
Unidentified_1035	NA	NA	no
Unidentified_	NA	NA	no
Unidentified_1514	NA	NA	no
Unidentified_1017	NA	NA	no
Unidentified_1017	NA	NA	no
Unidentified_1017	NA	NA	no
Unidentified_1017	NA	NA	no
Unidentified_1017	NA	NA	no
Unidentified_1018	NA	NA	no
Unidentified_1018	NA	NA	no
Unidentified_1018	NA	NA	no
Unidentified_1616	NA	NA	no
Unidentified_1503	NA	NA	no
Unidentified_1048	NA	NA	no
Unidentified_1027	NA	NA	no
Unidentified_1039	NA	NA	no
Unidentified_1154	NA	NA	no
Unidentified_1407	NA	NA	no
Unidentified_1544	NA	NA	no
Unidentified_1503	NA	NA	no
Unidentified_1504	NA	NA	no
Unidentified_1381	NA	NA	no
Unidentified_1124	NA	NA	no
Unidentified_1440	NA	NA	no
Unidentified_1393	NA	NA	no
Unidentified_1393	NA	NA	no
Unidentified_1501	NA	NA	no
Unidentified_1408	NA	NA	no
Unidentified_1408	NA	NA	no
Unidentified_1408	NA	NA	no
Unidentified_1453	NA	NA	no
Unidentified_1450	NA	NA	no
Unidentified_1454	NA	NA	no
Unidentified_1457	NA	NA	no
Unidentified_1457	NA	NA	no
Unidentified_1457	NA	NA	no
Unidentified_1439	NA	NA	no
Unidentified_1644	NA	NA	no
Unidentified_1546	NA	NA	no
Unidentified_1503	NA	NA	no
Unidentified_1445	NA	NA	no
Unidentified_1445	NA	NA	no
Unidentified_1445	NA	NA	no
Unidentified_1446	NA	NA	no
Unidentified_1364	NA	NA	no
Unidentified_1529	NA	NA	no
Unidentified_1527	NA	NA	no
Unidentified_1429	NA	NA	no
Unidentified_1493	NA	NA	no
Verbenone	CC1=CC(=O)C2CC1C2(C)C	DCSCXTJOXBUFGB-UHFFFAOYSA-N	yes
