# Supplementary material for: Floral scent chemodiversity is associated with high floral visitor but low bacterial richness on flowers
Source: New Phytol. 2025 Oct 22;248(6):3270–9. doi: 10.1111/nph.70600 (PMC12630430; doi:10.1111/nph.70600)
Supplement: Supplementary file 3 — Dataset S3 Morphological flower traits. [file NPH-248-3270-s004.xlsx]

## Sheet: Dataset_S3_info
	New Phytologist Supporting Information Article title: Floral scent chemodiversity is associated with high floral visitor but low bacterial richness on flowers Authors: Maximilian Hanusch1, Stefan Dötterl2, Anne-Amélie C. Larue-Kontić2, Alexander Keller3, Robert R. Junker1 1Philipps-University Marburg, Evolutionary Ecology of Plants, Germany, 35042 Marburg 2Paris-Lodron University Salzburg, Depart…

## Sheet: Dataset_S3_flower_traits
plant	angle	nec_depth	nec_width	pollen_pos	display
Aegopodium_podagraria	153.571	0.817143	0.541429	3.23071	2.87
Ajuga_reptans	125	7.82571	1.31857	1.6719	6.64214
Alchemilla_fissa	127.143	0.555714	0.415714	0.297143	3.14286
Androsace_obtusifolia	153.571	1.39857	0.371429	-0.277143	7.94571
Anemone_nemorosa	150	0	0.331429	-3.45143	28.3643
Arabis_alpina	142.857	1.40714	0.137143	1.17143	6.01571
Caltha_palustris	71.4286	5.66429	13.7671	-1.98429	29.7386
Cardamine_amara	167.143	2.3	0.171429	0.652857	11.0843
Cardamine_pratensis	97.8571	4.06286	2.35714	0.402857	9.99429
Draba_aizoides	168.571	0.284286	0.204286	0.75	5.49714
Fragaria_ananassa	124.286	0	0.167143	0	12.0286
Gentiana_bavarica	168.571	20.4299	0.427714	-4.226	20.6499
Gentiana_clusii	138.571	29.1614	1.37	-6.74714	27.6257
Geum_rivale	35.7143	5.82143	4.28286	-2.94286	10.5957
Glechoma_hederacea	95.7143	13.5786	0.977143	0.424286	7.97714
Krokus_vernus	162.857	4.50429	0.654286	2.12429	34.3643
Lamium_album	97.1429	10.2414	2.62857	4.25143	12.1871
Lamium_maculatum	107.143	15.0357	3.25857	7.40286	16.5214
Lloydia_serotina	148.571	4.694	0.656	-4.378	15.224
Minuartia_verna	136.429	0	0.344286	1.695	6.43714
Myosotis_alpestris	110	2.96286	0.517143	-0.23	6.61429
Oxalis_acetosella	132.857	0.647143	0.528571	-1.99143	19.1014
Polygala_amarella	101.429	2.45714	0.388571	-1.53571	2.78571
Potentilla_aurea	159.286	1.863	0.844857	-0.287286	15.8234
Potentilla_grandiflora	165	0	0.383	-4.64271	22.7711
Potentilla_recta	132.857	0	0.118571	-0.625714	13.2857
Primula_minima	139.643	10.5879	1.16071	-4.05143	21.3379
Pulsatilla_alba	160	0	0.384	-8.776	35.048
Ranunculus_acris	86.0714	2.02857	8.03429	-2.58286	16.24
Ranunculus_auricomus	124.286	5.73143	11.57	-1.77286	23.1414
Ranunculus_montanus	158.571	0	0.124286	-3.02429	18.1243
Rumex_alpinus	102.857	0.572857	1.65286	0.567143	2.17714
Rumex_salicifolia	130	0.925714	0.87	0.348571	1.26429
Saponaria_sp	174.286	5.52429	0.171429	1.81286	7.81357
Saxifraga_rotandifolia	170	1.03833	0.456667	-3.17333	10.8867
Sedum_roseum	142.857	0	0.125714	4.75571	6.30143
Silene_acaulis	155.714	1.15429	0.327143	2.95429	6.00714
Silene_dioica	118.571	12.075	1.93	-0.0757143	20.2707
Soldanella_pusilla	85	10.9786	1.45571	-4.46429	10.9786
Taraxacum_officinale	160	10.3486	22.5757	0	5.75714
Tussilago_farfara	138.571	2.62286	0.174286	-1.12286	13.2829
Vaccinium_myrtillus	7.14286	4.98429	1.95714	-1.83429	5.70857
Valeriana_montana	172.857	1.40571	0.201429	0.53	1.49857
Veronica_chamaedrys	124.286	0.577143	1.30714	4.63	9.27286
Veronica_montana	145.714	2.51286	5.40429	0.362857	5.40429
Veronica_serpyllifolia	100	2.51286	5.40429	0.362857	5.40429
Viola_biflora	93.5714	1.80357	1.23286	-0.52	14.335
