# Supplementary material for: Floral scent chemodiversity is associated with high floral visitor but low bacterial richness on flowers
Source: New Phytol. 2025 Oct 22;248(6):3270–9. doi: 10.1111/nph.70600 (PMC12630430; doi:10.1111/nph.70600)
Supplement: Supplementary file 4 — Dataset S4 Quantitative floral visitor sampling. [file NPH-248-3270-s005.xlsx]

## Sheet: Dataset_S4_overview
	New Phytologist Supporting Information Article title: Floral scent chemodiversity is associated with high floral visitor but low bacterial richness on flowers Authors: Maximilian Hanusch1, Stefan Dötterl2, Anne-Amélie C. Larue-Kontić2, Alexander Keller3, Robert R. Junker1 1Philipps-University Marburg, Evolutionary Ecology of Plants, Germany, 35042 Marburg 2Paris-Lodron University Salzburg, Depart…

## Sheet: Dataset_S4_flower_visitor
species	family	ID	plant	plot	elevation
Pegoplata_aestiva	Anthomyiidae	ggt001	Ranunculus_acris	Mautplot	1146
Corymbites_pecticornis	Elateridae	ggt002	Ranunculus_acris	Mautplot	1146
Bombus_sp.	Bombus_sp.	ggt003	Geum_rivale	Mautplot	1146
Platypalpus_pseudorapidus	Hybotidae	ggt004	Veronica_chamaedrys	Mautplot	1146
Gastrophysa_viridula	Chrysomelidae	ggt005	Rumex_salicifolius	Mautplot	1146
Andrena_haemorrhoa	Andrenidae	ggt006	Caltha_palustris	Mautplot	1146
Syrphidae_sp.	Syrphidae_sp.	ggt007	Ranunculus_acris	Mautplot	1146
Rhingia_campestris	Syrphidae	ggt008	Silene_dioica	Mautplot	1146
Pegoplata_aestiva	Anthomyiidae	ggt009	Ranunculus_acris	Mautplot	1146
Rhingia_campestris	Syrphidae	ggt010	Rumex_salicifolius	Mautplot	1146
Pegoplata_aestiva	Anthomyiidae	ggt011	Ranunculus_acris	Mautplot	1146
Empis_(Xanthempis)_digramma	Empididae	ggt012	Ranunculus_acris	Mautplot	1146
Thricops_longipes	Muscidae	ggt013	Ranunculus_acris	Mautplot	1146
Pegoplata_aestiva	Anthomyiidae	ggt014	Ranunculus_acris	Mautplot	1146
Amphichroum_canaliculatum	Staphylinidae	ggt015	Ranunculus_acris	Mautplot	1146
Miridae_sp.	Miridae	ggt016	Rumex_salicifolius	Mautplot	1146
Platycheirus_clypeatus	Syrphidae	ggt017	Rumex_salicifolius	Mautplot	1146
Hydrophoria_lancifer	Muscidae	ggt018	Ranunculus_acris	Mautplot	1146
Pegoplata_aestiva	Anthomyiidae	ggt019	Ranunculus_acris	Mautplot	1146
Thricops_sp.	Anthomyiidae	ggt020	Ranunculus_acris	Mautplot	1146
Sciaridae_sp.	Sciaridae	ggt021	Aegopodium_podagraria	Mautplot	1146
Rhingia_campestris	Syrphidae	ggt022	Geum_rivale	Mautplot	1146
Cheilosia_nigripes	Syrphidae	ggt023	Ranunculus_acris	Mautplot	1146
Sciaridae_sp.	Sciaridae	ggt024	Aegopodium_podagraria	Mautplot	1146
Sciaridae_sp.	Sciaridae	ggt025	Caltha_palustris	Mautplot	1146
Bibio_johannis	Bibionidae	ggt026	Ranunculus_acris	Mautplot	1146
Pegoplata_aestiva	Anthomyiidae	ggt027	Ranunculus_acris	Mautplot	1146
Bombus_pascuorum	Apidae	ggt028	Geum_rivale	Mautplot	1146
Helina_reversio	Muscidae	ggt029	Rumex_salicifolius	Mautplot	1146
Chiastocheta_rotundiventris	Anthomyiidae	ggt030	Ranunculus_acris	Mautplot	1146
Melanostoma_mellinum	Syrphidae	ggt031	Ranunculus_acris	Mautplot	1146
Pegoplata_aestiva	Anthomyiidae	ggt032	Ranunculus_acris	Mautplot	1146
Selandriinae_sp.	Tenthredinidae	ggt033	Geum_rivale	Mautplot	1146
Hymenoptera_sp.	Hymenoptera_sp.	ggt034	Cardamine_pratensis	Mautplot	1146
Rhagium_bifasciatum	Cerambycidae	ggt035	Ranunculus_acris	Mautplot	1146
Diptera_sp.	Diptera_sp.	ggt036	Aegopodium_podagraria	Mautplot	1146
Protaetia_cuprea	Apidae	ggt037	Aegopodium_podagraria	Mautplot	1146
Empis_(Euempis)_tessellata	Empididae	ggt038	Cardamine_pratensis	Mautplot	1146
Bombus_lapidarius	Apidae	ggt039	Geum_rivale	Mautplot	1146
Lasioglossum_fulvicorne	Evylaeus	ggt040	Geum_rivale	Mautplot	1146
Bombus_pratorum	Apidae	ggt041	Geum_rivale	Mautplot	1146
Bombus_pascuorum	Apidae	ggt042	Geum_rivale	Mautplot	1146
Bombus_pratorum	Apidae	ggt043	Geum_rivale	Mautplot	1146
Anthocoris_sp.	Anthocoridae	ggt044	Aegopodium_podagraria	Mautplot	1146
Sphaerophoria_scripta	Syrphidae	ggt045	Caltha_palustris	Mautplot	1146
Cheilosia_sp.	Syrphidae	ggt046	Caltha_palustris	Mautplot	1146
Sphaerophoria_sp.	Syrphidae	ggt047	Caltha_palustris	Mautplot	1146
Bombus_lapidarius	Apidae	ggt048	Geum_rivale	Mautplot	1146
Lasioglossum_fulvicorne	Evylaeus	ggt049	Geum_rivale	Mautplot	1146
Empis_(Empis)_morosa	Empididae	ggt050	Cardamine_pratensis	Mautplot	1146
Corymbites_pecticornis	Elateridae	ggt051	Rumex_salicifolius	Mautplot	1146
Thricops_longipes	Muscidae	ggt052	Silene_dioica	Mautplot	1146
Rhingia_campestris	Syrphidae	ggt053	Aegopodium_podagraria	Mautplot	1146
Bombus_pratorum	Apidae	ggt054	Geum_rivale	Mautplot	1146
Zophomyia_temula	Tachinidae	ggt055	Aegopodium_podagraria	Mautplot	1146
Norellisoma_flavicorne	Scatophagidae	ggt056	Aegopodium_podagraria	Mautplot	1146
Rhingia_campestris	Syrphidae	ggt057	Geum_rivale	Mautplot	1146
Bibio_johannis	Bibionidae	ggt058	Rumex_salicifolius	Mautplot	1146
Rhingia_campestris	Syrphidae	ggt059	Silene_dioica	Mautplot	1146
Bombus_lapidarius	Apidae	ggt060	Geum_rivale	Mautplot	1146
Eusphalerum_minutum	Staphylinidae	ggt061	Aegopodium_podagraria	Mautplot	1146
Sciaridae_sp.	Sciaridae	ggt062	Aegopodium_podagraria	Mautplot	1146
Zophomyia_temula	Tachinidae	ggt063	Aegopodium_podagraria	Mautplot	1146
Rhamphomyia_(Aclonempis)_umbripes	Empididae	ggt064	Cardamine_pratensis	Mautplot	1146
Eusphalerum_minutum	Staphylinidae	ggt065	Cardamine_pratensis	Mautplot	1146
Rhingia_campestris	Syrphidae	ggt066	Geum_rivale	Mautplot	1146
Bombus_lapidarius	Apidae	ggt067	Geum_rivale	Mautplot	1146
Bombus_pascuorum	Apidae	ggt068	Ranunculus_acris	Mautplot	1146
Thricops_semicinereus	Muscidae	ggt069	Aegopodium_podagraria	Mautplot	1146
Hippodamia_notata	Coccinellidae	ggt070	Geum_rivale	Mautplot	1146
Zophomyia_temula	Tachinidae	ggt071	Aegopodium_podagraria	Mautplot	1146
Corymbites_pecticornis	Elateridae	ggt072	Rumex_salicifolius	Mautplot	1146
Platycheirus_manicatus	Syrphidae	ggt073	Silene_dioica	Mautplot	1146
Parasyrphus_lineolus	Syrphidae	ggt074	Ranunculus_acris	Mautplot	1146
Pegoplata_aestiva	Anthomyiidae	ggt075	Ranunculus_acris	Mautplot	1146
Rhingia_campestris	Syrphidae	ggt076	Veronica_chamaedrys	Mautplot	1146
Rhingia_campestris	Syrphidae	ggt077	Ajuga_reptans	Mautplot	1146
Thricops_longipes	Muscidae	ggt078	Aegopodium_podagraria	Mautplot	1146
Cheilosia_albitarsis	Syrphidae	ggt079	Ranunculus_acris	Mautplot	1146
Cheilosia_cf._Melanura	Syrphidae	ggt080	Aegopodium_podagraria	Mautplot	1146
Platycheirus_discimanus	Syrphidae	ggt081	Aegopodium_podagraria	Mautplot	1146
Rhingia_campestris	Syrphidae	ggt082	Cardamine_pratensis	Mautplot	1146
Gastrophysa_viridula	Chrysomelidae	ggt083	Rumex_salicifolius	Mautplot	1146
Melanostoma_mellinum	Syrphidae	ggt084	Cardamine_pratensis	Mautplot	1146
Bombus_pratorum	Apidae	ggt085	Geum_rivale	Mautplot	1146
Botanophila_fugax	Anthomyiidae	ggt086	Aegopodium_podagraria	Mautplot	1146
Rhingia_campestris	Syrphidae	ggt087	Ajuga_reptans	Mautplot	1146
Bombus_pascuorum	Apidae	ggt088	Geum_rivale	Mautplot	1146
Bombus_pascuorum	Apidae	ggt089	Ajuga_reptans	Mautplot	1146
Bombus_pratorum	Apidae	ggt090	Ajuga_reptans	Mautplot	1146
Sciaridae_sp.	Sciaridae	ggt091	Geum_rivale	Mautplot	1146
Bombus_lapidarius	Apidae	ggt092	Geum_rivale	Mautplot	1146
Bombus_pascuorum	Apidae	ggt093	Aegopodium_podagraria	Mautplot	1146
Rhingia_campestris	Syrphidae	ggt094	Geum_rivale	Mautplot	1146
Corymbites_pecticornis	Elateridae	ggt095	Rumex_salicifolius	Mautplot	1146
Rhingia_campestris	Syrphidae	ggt096	Geum_rivale	Mautplot	1146
Rhingia_campestris	Syrphidae	ggt097	Geum_rivale	Mautplot	1146
Selandriinae_sp.	Tenthredinidae	ggt098	Rumex_salicifolius	Mautplot	1146
Vespinae_sp.	Vespidae	ggt099	Silene_dioica	Mautplot	1146
Bombus_pratorum	Apidae	ggt100	Geum_rivale	Mautplot	1146
Platycheirus_albimanus	Syrphidae	ggt101	Valeriana_montana	Mautplot	1146
Oreina_intricata	Chrysomelidae	ggt102	Ajuga_reptans	Mautplot	1146
Bombus_pratorum	Apidae	ggt103	Geum_rivale	Mautplot	1146
Lasioglossum_calceatum	Evylaeus	ggt104	Geum_rivale	Mautplot	1146
Bombus_pascuorum	Apidae	ggt105	Geum_rivale	Mautplot	1146
Bombus_pratorum	Apidae	ggt106	Geum_rivale	Mautplot	1146
Cheilosia_albitarsis	Syrphidae	ggt107	Ranunculus_acris	Mautplot	1146
Platycheirus_sp.	Syrphidae	ggt108	Cardamine_pratensis	Mautplot	1146
Zophomyia_temula	Tachinidae	ggt109	Aegopodium_podagraria	Mautplot	1146
Bombus_pratorum	Apidae	ggt110	Geum_rivale	Mautplot	1146
Tenthredinidae_sp.	Tenthredinidae	ggt111	Geum_rivale	Mautplot	1146
Corymbites_pecticornis	Elateridae	ggt112	Cardamine_pratensis	Mautplot	1146
Agromyzidae_sp.	Tephritidae	ggt113	Silene_dioica	Mautplot	1146
Bombus_pascuorum	Apidae	ggt114	Geum_rivale	Mautplot	1146
Cheilosia_lenis	Syrphidae	ggt115	Cardamine_pratensis	Mautplot	1146
Sphaerophoria_sp.	Syrphidae	ggt116	Veronica_chamaedrys	Mautplot	1146
Sphaerophoria_interrupta	Syrphidae	ggt117	Ranunculus_acris	Mautplot	1146
Cheilosia_sp.	Syrphidae	ggt118	Ranunculus_acris	Mautplot	1146
SPINNE_sp.	SPINNE_sp.	ggt119	Ranunculus_acris	Mautplot	1146
Sternorrhyncha_sp.	Sternorrhyncha	ggt120	Caltha_palustris	Mautplot	1146
Cheilosia_loewi	Syrphidae	ggt121	Ranunculus_acris	Mautplot	1146
Pollenia_labialis	Calliphoridae	ggt122	Aegopodium_podagraria	Mautplot	1146
Micropterix_calthella	Micropterigidae	ggt123	Veronica_chamaedrys	Mautplot	1146
Empis_(Anachrostichus)_nitida	Empididae	ggt124	Ranunculus_acris	Mautplot	1146
Cheilosia_sp.	Syrphidae	ggt125	Aegopodium_podagraria	Mautplot	1146
Zophomyia_temula	Tachinidae	ggt126	Aegopodium_podagraria	Mautplot	1146
Diptera_sp.	Diptera_sp.	ggt127	Ranunculus_acris	Mautplot	1146
Diptera_sp.	Syrphidae	ggt128	Caltha_palustris	Mautplot	1146
Cheilosia_sp.	Syrphidae	ggt129	Ranunculus_acris	Mautplot	1146
Cheilosia_sp.	Syrphidae	ggt130	Ranunculus_acris	Mautplot	1146
Lasioglossum_calceatum	Evylaeus	ggt131	Geum_rivale	Mautplot	1146
Rhingia_campestris	Syrphidae	ggt132	Geum_rivale	Mautplot	1146
Bombus_pascuorum	Apidae	ggt133	Ranunculus_acris	Mautplot	1146
Bombus_pratorum	Apidae	ggt134	Geum_rivale	Mautplot	1146
Corymbites_pecticornis	Elateridae	ggt135	Geum_rivale	Mautplot	1146
Thricops_longipes	Muscidae	ggt153	Aegopodium_podagraria	Zaunplot	1281
Thricops_longipes	Muscidae	ggt154	Aegopodium_podagraria	Zaunplot	1281
NA_sp.	NA_sp.	ggt155	Aegopodium_podagraria	Zaunplot	1281
Thricops_longipes	Muscidae	ggt156	Aegopodium_podagraria	Zaunplot	1281
Diptera_sp.	Diptera_sp.	ggt157	Ranunculus_acris	Zaunplot	1281
Drymeia_sp.	Muscidae	ggt158	Ranunculus_acris	Zaunplot	1281
Thricops_nigritellus	Muscidae	ggt159	Ranunculus_acris	Zaunplot	1281
Orthonevra_montana	Syrphidae	ggt160	Ranunculus_acris	Zaunplot	1281
Thricops_longipes	Muscidae	ggt161	Aegopodium_podagraria	Zaunplot	1281
Diptera_sp.	Diptera_sp.	ggt162	Aegopodium_podagraria	Zaunplot	1281
Thricops_cunctans	Muscidae	ggt163	Taraxacum_officinale	Zaunplot	1281
Oedomera_tristis	Oedomeridae	ggt164	Ranunculus_acris	Zaunplot	1281
Diptera_sp.	Diptera_sp.	ggt165	Aegopodium_podagraria	Zaunplot	1281
Eristalis_rupium	Syrphidae	ggt166	Aegopodium_podagraria	Zaunplot	1281
Thricops_longipes	Muscidae	ggt167	Aegopodium_podagraria	Zaunplot	1281
Eupeodes_lapponicus	Syrphidae	ggt168	Aegopodium_podagraria	Zaunplot	1281
Cheilosia_sp.	Syrphidae	ggt169	Aegopodium_podagraria	Zaunplot	1281
Thricops_nigritellus	Muscidae	ggt170	Aegopodium_podagraria	Zaunplot	1281
Pegoplata_aestiva	Muscidae	ggt171	Myosotis_alpestris	Zaunplot	1281
Empis_(Euempis)_tessellata	Empididae	ggt172	Myosotis_alpestris	Zaunplot	1281
Cheilosia_sp.	Syrphidae	ggt173	Ranunculus_acris	Zaunplot	1281
Pegoplata_aestiva	Muscidae	ggt174	Galeopsis_segetum	Zaunplot	1281
Bombus_pascuorum	Apidae	ggt175	Ranunculus_acris	Zaunplot	1281
Empis_(Euempis)_tessellata	Empididae	ggt176	Myosotis_alpestris	Zaunplot	1281
Sphaerophoria_sp.	Syrphidae	ggt177	Veronica_chamaedrys	Zaunplot	1281
Pegoplata_aestiva	Muscidae	ggt178	Galeopsis_segetum	Zaunplot	1281
Syrphidae_sp.	Syrphidae	ggt179	Myosotis_alpestris	Zaunplot	1281
Dasysyrphus_pinastri	Syrphidae	ggt180	Ranunculus_acris	Zaunplot	1281
Heterostylodes_pratensis	Anthomyiidae	ggt181	Taraxacum_officinale	Zaunplot	1281
Cheilosia_sp.	Syrphidae	ggt182	Myosotis_alpestris	Zaunplot	1281
Pipiza_sp.	Syrphidae	ggt183	Veronica_chamaedrys	Zaunplot	1281
Thricops_nigritellus	Muscidae	ggt184	Alchemilla_fissa	Zaunplot	1281
Anthomyiidae_sp.	Anthomyiidae	ggt185	Alchemilla_fissa	Zaunplot	1281
Thricops_sp.	Anthomyiidae	ggt186	Alchemilla_fissa	Zaunplot	1281
Dasysyrphus_pinastri	Syrphidae	ggt187	Ranunculus_acris	Zaunplot	1281
Miridae_sp.	Miridae	ggt188	Galeopsis_segetum	Zaunplot	1281
Cantharis_nigricans	Cantharidae	ggt189	Rumex_alpinus	Zaunplot	1281
Eristalis_rupium	Syrphidae	ggt190	Aegopodium_podagraria	Zaunplot	1281
Mesembrina_meridiana	Muscidae	ggt191	Aegopodium_podagraria	Zaunplot	1281
Platycheirus_manicatus	Syrphidae	ggt192	Silene_dioica	Zaunplot	1281
Platycheirus_manicatus	Syrphidae	ggt193	Silene_dioica	Zaunplot	1281
Heringia_pubescens	Syrphidae	ggt194	Silene_dioica	Zaunplot	1281
Empis_(Xanthempis)_stercorea	Empididae	ggt195	Myosotis_alpestris	Zaunplot	1281
Tenthredinidae_sp.	Tenthredinidae	ggt196	Aegopodium_podagraria	Zaunplot	1281
Anaspis_frontalis	Scraptiidae	ggt197	Alchemilla_fissa	Zaunplot	1281
Pegoplata_aestiva	Muscidae	ggt198	Silene_dioica	Zaunplot	1281
Syrphidae_sp.	Syrphidae	ggt199	Myosotis_alpestris	Zaunplot	1281
Rhingia_campestris	Syrphidae	ggt200	Silene_dioica	Zaunplot	1281
Pegoplata_aestiva	Muscidae	ggt201	Veronica_chamaedrys	Zaunplot	1281
Phaonia_serva	Muscidae	ggt202	Ranunculus_acris	Zaunplot	1281
Botanophila_discreta	Anthomyiidae	ggt203	Ranunculus_acris	Zaunplot	1281
Pegoplata_aestiva	Muscidae	ggt204	Ranunculus_acris	Zaunplot	1281
Tenthredinidae_sp.	Tenthredinidae	ggt205	Aegopodium_podagraria	Zaunplot	1281
Parasyrphus_lineolus	Syrphidae	ggt206	Ranunculus_acris	Zaunplot	1281
Anthomyiidae_sp.	Anthomyiidae	ggt207	Ranunculus_acris	Zaunplot	1281
Anthomyiidae_sp.	Anthomyiidae	ggt208	Ranunculus_acris	Zaunplot	1281
Oedomera_tristis	Oedomeridae	ggt209	Ranunculus_acris	Zaunplot	1281
Oedomera_tristis	Oedomeridae	ggt210	Ranunculus_acris	Zaunplot	1281
Pegoplata_aestiva	Muscidae	ggt211	Veronica_chamaedrys	Zaunplot	1281
Thricops_longipes	Muscidae	ggt212	Aegopodium_podagraria	Zaunplot	1281
Bombus_lapidarius	Apidae	ggt213	Silene_dioica	Zaunplot	1281
Platycheirus_aurolateralis	Syrphidae	ggt214	Myosotis_alpestris	Zaunplot	1281
Cantharis_obscura	Cantharidae	ggt215	Aegopodium_podagraria	Zaunplot	1281
Thricops_sp.	Anthomyiidae	ggt216	Galeopsis_segetum	Zaunplot	1281
Thricops_longipes	Muscidae	ggt217	Ranunculus_acris	Zaunplot	1281
Oedomera_tristis	Oedomeridae	ggt218	Ranunculus_acris	Zaunplot	1281
Phaonia_serva	Muscidae	ggt219	Ranunculus_acris	Zaunplot	1281
Syrphidae_sp.	Syrphidae	ggt220	Veronica_chamaedrys	Zaunplot	1281
Bombus_hypnorum	Apidae	ggt221	Veronica_chamaedrys	Zaunplot	1281
Miridae_sp.	Miridae	ggt222	Veronica_chamaedrys	Zaunplot	1281
Pegoplata_aestiva	Muscidae	ggt223	Rumex_salicifolius	Zaunplot	1281
Eristalis_rupium	Syrphidae	ggt224	Aegopodium_podagraria	Zaunplot	1281
Syrphus_torvus_	Syrphidae	ggt225	Silene_dioica	Zaunplot	1281
Athous_longicollis	Elateridae	ggt226	Aegopodium_podagraria	Zaunplot	1281
Melinda_viridicyanea	Calliphoridae	ggt227	Veronica_chamaedrys	Zaunplot	1281
Thricops_sp.	Anthomyiidae	ggt228	Taraxacum_officinale	Zaunplot	1281
Athous_longicollis	Elateridae	ggt229	Galeopsis_segetum	Zaunplot	1281
Empis_(Leptempis)_grisea	Empididae	ggt230	Veronica_chamaedrys	Zaunplot	1281
Cheilosia_sp.	Syrphidae	ggt231	Ranunculus_acris	Zaunplot	1281
Oedomera_tristis	Oedomeridae	ggt232	Taraxacum_officinale	Zaunplot	1281
Empis_(Euempis)_tessellata	Empididae	ggt233	Aegopodium_podagraria	Zaunplot	1281
Phyllopertha_horticola	Scarabaeidae	ggt234	Aegopodium_podagraria	Zaunplot	1281
Dilophus_sp.	Bibionidae	ggt235	Rumex_alpinus	Zaunplot	1281
Miridae_sp.	Miridae	ggt236	Rumex_alpinus	Zaunplot	1281
Taxoneura_quinquemaculata	Tephritidae	ggt237	Aegopodium_podagraria	Zaunplot	1281
Ichneumonidae_sp.	Ichneumonidae	ggt238	Aegopodium_podagraria	Zaunplot	1281
Cheilosia_sp.	Syrphidae	ggt239	Aegopodium_podagraria	Zaunplot	1281
Tenthredinidae_sp.	Tenthredinidae	ggt305	Ranunculus_acris	WC-Plot	1447
Tenthredinidae_sp.	Tenthredinidae	ggt306	Ranunculus_acris	WC-Plot	1447
Oedomera_tristis	Oedomeridae	ggt307	Ranunculus_acris	WC-Plot	1447
Beris_sp.	Stratiomyidae	ggt308	Aegopodium_podagraria	WC-Plot	1447
Helina_evecta	Muscidae	ggt309	Aegopodium_podagraria	WC-Plot	1447
Hylemya_vagans	Anthomyiidae	ggt310	Alchemilla_fissa	WC-Plot	1447
Bombus_pascuorum	Apidae	ggt311	Lamium_maculatum	WC-Plot	1447
Empis_(Xanthempis)_digramma	Empididae	ggt312	Aegopodium_podagraria	WC-Plot	1447
Nematinae_sp.	Tenthredinidae	ggt313	Alchemilla_fissa	WC-Plot	1447
Bicellaria_austriaca	Hybotidae	ggt314	Alchemilla_fissa	WC-Plot	1447
Agromyzidae_sp.	Acalyptratae	ggt315	Alchemilla_fissa	WC-Plot	1447
Ichneumonidae_sp.	Ichneumonidae	ggt316	Alchemilla_fissa	WC-Plot	1447
Oedomera_tristis	Oedomeridae	ggt317	Aegopodium_podagraria	WC-Plot	1447
Thricops_longipes	Muscidae	ggt318	Aegopodium_podagraria	WC-Plot	1447
Byturus_aestivus	Byturidae	ggt319	Aegopodium_podagraria	WC-Plot	1447
Micropterix_schaefferi	Micropterigidae	ggt320	Aegopodium_podagraria	WC-Plot	1447
Bicellaria_austriaca	Hybotidae	ggt321	Alchemilla_fissa	WC-Plot	1447
Amphichroum_canaliculatum	Staphylinidae	ggt322	Alchemilla_fissa	WC-Plot	1447
Sepsis_punctum	Sepsidae	ggt323	Myosotis_alpestris	WC-Plot	1447
Rhingia_campestris	Syrphidae	ggt324	Silene_dioica	WC-Plot	1447
Chrysolina_fastuosa	Chrysomelidae	ggt325	Lamium_maculatum	WC-Plot	1447
Syrphidae_sp.	Syrphidae	ggt326	Aegopodium_podagraria	WC-Plot	1447
Anthomyiidae_sp.	Anthomyiidae	ggt327	Taraxacum_officinale	WC-Plot	1447
Ichneumonidae_sp.	Ichneumonidae	ggt328	Myosotis_alpestris	WC-Plot	1447
Thricops_longipes	Muscidae	ggt329	Aegopodium_podagraria	WC-Plot	1447
Diptera_sp.	Syrphidae	ggt330	Lamium_maculatum	WC-Plot	1447
Ichneumonidae_sp.	Ichneumonidae	ggt331	Ranunculus_acris	WC-Plot	1447
Tenthredinidae_sp.	Tenthredinidae	ggt332	Aegopodium_podagraria	WC-Plot	1447
Empis_(Xanthempis)_sp.	Empididae	ggt333	Aegopodium_podagraria	WC-Plot	1447
Tenthredinidae_sp.	Tenthredinidae	ggt334	Lamium_maculatum	WC-Plot	1447
Tipulidae_sp.	Tipulidae	ggt335	Alchemilla_fissa	WC-Plot	1447
Thricops_sp.	Anthomyiidae	ggt336	Taraxacum_officinale	WC-Plot	1447
Oedomera_tristis	Oedomeridae	ggt337	Taraxacum_officinale	WC-Plot	1447
Miridae_sp.	Miridae	ggt338	Aegopodium_podagraria	WC-Plot	1447
Empis_(Empis)_tanysphyra	Empididae	ggt339	Myosotis_alpestris	WC-Plot	1447
Diptera_sp.	Diptera_sp.	ggt340	Silene_dioica	WC-Plot	1447
Oedomera_tristis	Oedomeridae	ggt341	Aegopodium_podagraria	WC-Plot	1447
Thricops_semicinereus	Muscidae	ggt342	Silene_dioica	WC-Plot	1447
Tenthredinidae_sp.	Tenthredinidae	ggt343	Taraxacum_officinale	WC-Plot	1447
Thricops_sp.	Anthomyiidae	ggt344	Ranunculus_acris	WC-Plot	1447
Oedomera_tristis	Oedomeridae	ggt345	Taraxacum_officinale	WC-Plot	1447
Cheilosia_sp.	Syrphidae	ggt346	Aegopodium_podagraria	WC-Plot	1447
Rhingia_campestris	Syrphidae	ggt347	Lamium_maculatum	WC-Plot	1447
Oedomera_tristis	Oedomeridae	ggt348	Taraxacum_officinale	WC-Plot	1447
Cheilosia_sp.	Syrphidae	ggt349	Ranunculus_acris	WC-Plot	1447
Ichneumonidae_sp.	Ichneumonidae	ggt350	Aegopodium_podagraria	WC-Plot	1447
Diptera_sp.	Diptera_sp.	ggt351	Aegopodium_podagraria	WC-Plot	1447
Rhingia_campestris	Syrphidae	ggt352	Ajuga_reptans	WC-Plot	1447
Rhingia_campestris	Syrphidae	ggt353	Silene_dioica	WC-Plot	1447
Rhingia_campestris	Syrphidae	ggt354	Ajuga_reptans	WC-Plot	1447
Pegoplata_aestiva	Muscidae	ggt355	Ranunculus_acris	WC-Plot	1447
Anthocoris_sp.	Anthocoridae	ggt356	Myosotis_alpestris	WC-Plot	1447
Rhingia_campestris	Syrphidae	ggt357	Silene_dioica	WC-Plot	1447
Tenthredinidae_sp.	Tenthredinidae	ggt358	Alchemilla_fissa	WC-Plot	1447
Diptera_sp.	Diptera_sp.	ggt359	Aegopodium_podagraria	WC-Plot	1447
Athous_subfuscus	Elateridae	ggt360	Myosotis_alpestris	WC-Plot	1447
Rhingia_campestris	Syrphidae	ggt361	Lamium_maculatum	WC-Plot	1447
Rhingia_campestris	Syrphidae	ggt362	Silene_dioica	WC-Plot	1447
Rhingia_campestris	Syrphidae	ggt363	Lamium_maculatum	WC-Plot	1447
Tenthredinidae_sp.	Tenthredinidae	ggt364	Alchemilla_fissa	WC-Plot	1447
Ichneumonidae_sp.	Ichneumonidae	ggt365	Alchemilla_fissa	WC-Plot	1447
Empis_(Empis)_tanysphyra	Empididae	ggt366	Veronica_chamaedrys	WC-Plot	1447
Oedomera_tristis	Oedomeridae	ggt367	Myosotis_alpestris	WC-Plot	1447
Oedomera_tristis	Oedomeridae	ggt368	Taraxacum_officinale	WC-Plot	1447
Oedomera_tristis	Oedomeridae	ggt369	Taraxacum_officinale	WC-Plot	1447
Anthomyiidae_sp.	Anthomyiidae	ggt370	Taraxacum_officinale	WC-Plot	1447
Botanophila_varicolor	Anthomyiidae	ggt371	Taraxacum_officinale	WC-Plot	1447
Thricops_sp.	Anthomyiidae	ggt372	Silene_dioica	WC-Plot	1447
Pegoplata_aestiva	Muscidae	ggt373	Silene_dioica	WC-Plot	1447
Baccha_elongata	Syrphidae	ggt374	Veronica_chamaedrys	WC-Plot	1447
Diptera_sp.	Diptera_sp.	ggt375	Aegopodium_podagraria	WC-Plot	1447
Thricops_longipes	Muscidae	ggt376	Aegopodium_podagraria	WC-Plot	1447
Syrphidae_sp.	Syrphidae	ggt377	Veronica_chamaedrys	WC-Plot	1447
Botanophila_varicolor	Anthomyiidae	ggt378	Ranunculus_acris	WC-Plot	1447
Oedomera_tristis	Oedomeridae	ggt379	Myosotis_alpestris	WC-Plot	1447
Bombus_pascuorum	Apidae	ggt380	Glechoma_hederacea	WC-Plot	1447
Callophrys_rubi	Lycaenidae	ggt381	Alchemilla_fissa	WC-Plot	1447
Bombus_pascuorum	Apidae	ggt382	Lamium_maculatum	WC-Plot	1447
Cantharis_obscura	Cantharidae	ggt383	Alchemilla_fissa	WC-Plot	1447
Rhingia_campestris	Syrphidae	ggt384	Silene_dioica	WC-Plot	1447
Cheilosia_sp.	Syrphidae	ggt385	Ranunculus_acris	WC-Plot	1447
Thricops_sp.	Anthomyiidae	ggt386	Ranunculus_acris	WC-Plot	1447
Anthomyiidae_sp.	Anthomyiidae	ggt387	Ranunculus_acris	WC-Plot	1447
Thricops_sp.	Anthomyiidae	ggt388	Alchemilla_fissa	WC-Plot	1447
Bicellaria_austriaca	Hybotidae	ggt389	Veronica_chamaedrys	WC-Plot	1447
Tenthredinidae_sp.	Tenthredinidae	ggt390	Aegopodium_podagraria	WC-Plot	1447
Tenthredinidae_sp.	Tenthredinidae	ggt391	Aegopodium_podagraria	WC-Plot	1447
Thricops_sp.	Anthomyiidae	ggt392	Alchemilla_fissa	WC-Plot	1447
Tenthredinidae_sp.	Tenthredinidae	ggt393	Aegopodium_podagraria	WC-Plot	1447
Thricops_longipes	Muscidae	ggt394	Aegopodium_podagraria	WC-Plot	1447
Cheilosia_sp.	Syrphidae	ggt395	Myosotis_alpestris	WC-Plot	1447
Oedomera_tristis	Oedomeridae	ggt396	Myosotis_alpestris	WC-Plot	1447
NA_sp.	NA_sp.	ggt397	Aegopodium_podagraria	WC-Plot	1447
Diptera_sp.	Diptera_sp.	ggt398	Ranunculus_acris	WC-Plot	1447
Thricops_sp.	Anthomyiidae	ggt399	Silene_dioica	WC-Plot	1447
Empis_(Empis)_morosa	Empididae	ggt430	Myosotis_alpestris	Stationsplot	2275
Raupe_sp.	Raupe_sp.	ggt431	Myosotis_alpestris	Stationsplot	2275
Helina_reversio	Muscidae	ggt432	Potentilla_aurea	Stationsplot	2275
Coenosia_obscuricola	Muscidae	ggt433	Potentilla_aurea	Stationsplot	2275
Helina_reversio	Muscidae	ggt434	Potentilla_aurea	Stationsplot	2275
Pegoplata_aestiva	Muscidae	ggt435	Potentilla_aurea	Stationsplot	2275
Dasytes_alpigradus	Dasytidae	ggt436	Taraxacum_officinale	Stationsplot	2275
Cheilosia_sp.	Syrphidae	ggt437	Ranunculus_montanus	Stationsplot	2275
Pegoplata_aestiva	Muscidae	ggt438	Gentiana_bavarica	Stationsplot	2275
Miarus_campanulae	Curculionidae	ggt439	Pulsatilla_alba	Stationsplot	2275
Pegoplata_aestiva	Muscidae	ggt440	Loiseleuria_procumbens	Stationsplot	2275
Diptera_sp.	Diptera_sp.	ggt441	Potentilla_aurea	Stationsplot	2275
Thricops_sp.	Anthomyiidae	ggt442	Potentilla_aurea	Stationsplot	2275
Miarus_campanulae	Curculionidae	ggt443	Potentilla_aurea	Stationsplot	2275
Thricops_sp.	Anthomyiidae	ggt444	Potentilla_aurea	Stationsplot	2275
Rhamphomyia_albosegmentata	Empididae	ggt445	Potentilla_aurea	Stationsplot	2275
Anthomyiidae_sp.	Anthomyiidae	ggt446	Ligusticum_mutellinoides	Stationsplot	2275
Pegoplata_aestiva	Muscidae	ggt447	Potentilla_aurea	Stationsplot	2275
Coenosia_obscuricola	Muscidae	ggt448	Potentilla_aurea	Stationsplot	2275
Empis_(Empis)_morosa	Empididae	ggt449	Potentilla_aurea	Stationsplot	2275
Diptera_sp.	Diptera_sp.	ggt450	Minuartia_sedoides	Stationsplot	2275
Nematinae_sp.	Tenthredinidae	ggt451	Minuartia_sedoides	Stationsplot	2275
Andrena_lapponica	Andrenidae	ggt452	Loiseleuria_procumbens	Stationsplot	2275
Miarus_campanulae	Curculionidae	ggt453	Potentilla_grandiflora	Stationsplot	2275
Pegoplata_aestiva	Muscidae	ggt454	Potentilla_grandiflora	Stationsplot	2275
Coenosia_obscuricola	Muscidae	ggt455	Potentilla_aurea	Stationsplot	2275
Diptera_sp.	Diptera_sp.	ggt456	Androsace_obtusifolia	Stationsplot	2275
Metaxmeste_sp.	Crambidae	ggt457	Tussilago_farfara	Edelweissplot	2571
Metaxmeste_phrygialis	Crambidae	ggt458	Tussilago_farfara	Edelweissplot	2571
Metaxmeste_phrygialis	Crambidae	ggt459	Tussilago_farfara	Edelweissplot	2571
Compsobata_cibaria	Micropezidae	ggt460	Tussilago_farfara	Edelweissplot	2571
Phaonia_chalinata	Muscidae	ggt461	Tussilago_farfara	Edelweissplot	2571
Crambidae_sp.	Crambidae	ggt462	Silene_acaulis	Edelweissplot	2571
Thricops_sp.	Anthomyiidae	ggt463	Androsace_obtusifolia	Edelweissplot	2571
Nomada_flavoguttata	Apidae	ggt464	Tussilago_farfara	Edelweissplot	2571
Crambidae_sp.	Crambidae	ggt465	Tussilago_farfara	Edelweissplot	2571
Helina_reversio	Muscidae	ggt466	Potentilla_recta	Edelweissplot	2571
Cantharis_livida	Cantharidae	ggt467	Alchemilla_fissa	Edelweissplot	2571
Melanostoma_mellinum	Syrphidae	ggt468	Alchemilla_fissa	Edelweissplot	2571
Botanophila_varicolor	Anthomyiidae	ggt469	Minuartia_verna	Edelweissplot	2571
Botanophila_striolata	Anthomyiidae	ggt470	Potentilla_recta	Edelweissplot	2571
Diptera_sp.	Diptera_sp.	ggt471	Potentilla_recta	Edelweissplot	2571
Crambidae_sp.	Crambidae	ggt472	Silene_acaulis	Edelweissplot	2571
Isoperla_sp.	Perlodidae	ggt473	Alchemilla_fissa	Edelweissplot	2571
Delia_longicauda	Anthomyiidae	ggt474	Potentilla_recta	Edelweissplot	2571
Milichiidae_sp.	Milichiidae	ggt475	Potentilla_recta	Edelweissplot	2571
Dilophus_neglectus	Bibionidae	ggt476	Androsace_obtusifolia	Edelweissplot	2571
Pegoplata_aestiva	Muscidae	ggt477	Potentilla_recta	Edelweissplot	2571
Coenosia_pedella	Muscidae	ggt478	Androsace_obtusifolia	Edelweissplot	2571
Diptera_sp.	Diptera_sp.	ggt479	Tussilago_farfara	Edelweissplot	2571
Botanophila_varicolor	Anthomyiidae	ggt480	Tussilago_farfara	Edelweissplot	2571
Phaonia_chalinata	Muscidae	ggt481	Potentilla_recta	Edelweissplot	2571
Phaonia_chalinata	Muscidae	ggt482	Potentilla_recta	Edelweissplot	2571
Pegoplata_aestiva	Muscidae	ggt483	Androsace_obtusifolia	Edelweissplot	2571
Asarta_aethiopella	Pyralidae	ggt484	Tussilago_farfara	Edelweissplot	2571
Andrena_subopaca	Andrenidae	ggt485	Tussilago_farfara	Edelweissplot	2571
Crambidae_sp.	Crambidae	ggt486	Silene_acaulis	Edelweissplot	2571
Crambidae_sp.	Crambidae	ggt487	Minuartia_verna	Edelweissplot	2571
Anthomyiidae_sp.	Anthomyiidae	ggt488	Silene_acaulis	Edelweissplot	2571
Botanophila_varicolor	Anthomyiidae	ggt489	Potentilla_recta	Edelweissplot	2571
Crambidae_sp.	Crambidae	ggt490	Arabis_alpina	Edelweissplot	2571
Crambidae_sp.	Crambidae	ggt491	Arabis_alpina	Edelweissplot	2571
Helina_reversio	Muscidae	ggt492	Tussilago_farfara	Edelweissplot	2571
Phaonia_chalinata	Muscidae	ggt493	Primula_minima	Edelweissplot	2571
Crambidae_sp.	Crambidae	ggt494	Arabis_alpina	Edelweissplot	2571
Diptera_sp.	Diptera_sp.	ggt495	Minuartia_verna	Edelweissplot	2571
Crambidae_sp.	Crambidae	ggt496	Minuartia_verna	Edelweissplot	2571
Crambidae_sp.	Crambidae	ggt497	Silene_acaulis	Edelweissplot	2571
Crambidae_sp.	Crambidae	ggt498	Silene_acaulis	Edelweissplot	2571
Phaonia_chalinata	Muscidae	ggt499	Minuartia_verna	Edelweissplot	2571
Ichneumonidae_sp.	Ichneumonidae	ggt500	Minuartia_verna	Edelweissplot	2571
Crambidae_sp.	Crambidae	ggt501	Minuartia_verna	Edelweissplot	2571
Asarta_aethiopella	Pyralidae	ggt502	Tussilago_farfara	Edelweissplot	2571
Asarta_aethiopella	Pyralidae	ggt503	Tussilago_farfara	Edelweissplot	2571
Crambidae_sp.	Crambidae	ggt504	Arabis_alpina	Edelweissplot	2571
Coenosia_pedella	Muscidae	ggt505	Potentilla_recta	Edelweissplot	2571
Crambidae_sp.	Crambidae	ggt506	Silene_acaulis	Edelweissplot	2571
Phaonia_chalinata	Muscidae	ggt507	Tussilago_farfara	Edelweissplot	2571
Diptera_sp.	Diptera_sp.	ggt508	Potentilla_recta	Edelweissplot	2571
Crambidae_sp.	Crambidae	ggt509	Arabis_alpina	Edelweissplot	2571
Eupeodes_corollae	Syrphidae	ggt510	Minuartia_verna	Edelweissplot	2571
Crambidae_sp.	Crambidae	ggt511	Minuartia_verna	Edelweissplot	2571
Helina_reversio	Muscidae	ggt512	Alchemilla_fissa	Edelweissplot	2571
Crambidae_sp.	Crambidae	ggt513	Silene_acaulis	Edelweissplot	2571
Pegoplata_aestiva	Muscidae	ggt514	Tussilago_farfara	Edelweissplot	2571
Asarta_aethiopella	Pyralidae	ggt515	Tussilago_farfara	Edelweissplot	2571
Crambidae_sp.	Crambidae	ggt516	Saponaria_sp	Edelweissplot	2571
Gastrophysa_viridula	Chrysomelidae	ggt533	Ranunculus_montanus	Skandiplot	1724
Tenthredinidae_sp.	Tenthredinidae	ggt534	Aegopodium_podagraria	Skandiplot	1724
Platypalpus_pseudorapidus	Hybotidae	ggt535	Aegopodium_podagraria	Skandiplot	1724
Cheilosia_sp.	Syrphidae	ggt536	Ranunculus_montanus	Skandiplot	1724
Anthomyiidae_sp.	Anthomyiidae	ggt537	Aegopodium_podagraria	Skandiplot	1724
SPINNE_sp.	SPINNE_sp.	ggt538	Alchemilla_fissa	Skandiplot	1724
Sarcophaga_vicina	Sarcophagidae	ggt539	Alchemilla_fissa	Skandiplot	1724
Syrphidae_sp.	Syrphidae	ggt540	Ranunculus_montanus	Skandiplot	1724
Pegoplata_aestiva	Muscidae	ggt541	Ranunculus_montanus	Skandiplot	1724
Syrphidae_sp.	Syrphidae	ggt542	Ranunculus_montanus	Skandiplot	1724
Cheilosia_sp.	Syrphidae	ggt543	Ranunculus_montanus	Skandiplot	1724
Tenthredinidae_sp.	Tenthredinidae	ggt544	Ranunculus_montanus	Skandiplot	1724
Cheilosia_sp.	Syrphidae	ggt545	Ranunculus_montanus	Skandiplot	1724
Phyllopertha_horticola	Scarabaeidae	ggt546	Ranunculus_montanus	Skandiplot	1724
Chelostoma_florisomne	Megachilidae	ggt547	Ranunculus_montanus	Skandiplot	1724
Syrphidae_sp.	Syrphidae	ggt548	Ranunculus_montanus	Skandiplot	1724
Pegoplata_aestiva	Muscidae	ggt549	Ranunculus_montanus	Skandiplot	1724
Syrphidae_sp.	Syrphidae	ggt550	Ranunculus_montanus	Skandiplot	1724
Botanophila_sp.	Anthomyiidae	ggt551	Potentilla_aurea	Skandiplot	1724
Phaonia_consobrina	Muscidae	ggt552	Ranunculus_montanus	Skandiplot	1724
Thricops_nigritellus	Muscidae	ggt553	Ranunculus_montanus	Skandiplot	1724
Miridae_sp.	Miridae	ggt554	Rumex_salicifolius	Skandiplot	1724
Nematinae_sp.	Tenthredinidae	ggt555	Rumex_salicifolius	Skandiplot	1724
Ancylis_myrtillana	Tortricidae	ggt556	Vaccinium_myrtillis	Skandiplot	1724
Pegoplata_aestiva	Muscidae	ggt557	Ranunculus_montanus	Skandiplot	1724
Empis_(Anachrostichus)_nitida	Empididae	ggt558	Cardamine_amara	Skandiplot	1724
Pegoplata_aestiva	Muscidae	ggt559	Cardamine_amara	Skandiplot	1724
Cheilosia_sp.	Syrphidae	ggt560	Cardamine_amara	Skandiplot	1724
Cheilosia_sp.	Syrphidae	ggt561	Cardamine_amara	Skandiplot	1724
Cheilosia_sp.	Syrphidae	ggt562	Cardamine_amara	Skandiplot	1724
Rhingia_campestris	Syrphidae	ggt563	Cardamine_amara	Skandiplot	1724
Rhingia_campestris	Syrphidae	ggt564	Silene_dioica	Skandiplot	1724
Botanophila_sp.	Anthomyiidae	ggt565	Potentilla_aurea	Skandiplot	1724
Anthomyiidae_sp.	Anthomyiidae	ggt566	Potentilla_aurea	Skandiplot	1724
Nomada_flavoguttata	Apidae	ggt567	Potentilla_aurea	Skandiplot	1724
NA_sp.	NA_sp.	ggt568	Potentilla_aurea	Skandiplot	1724
Platycheirus_sp.	Syrphidae	ggt569	Silene_dioica	Skandiplot	1724
Saltella_sphondylii	Sepsidae	ggt570	Ranunculus_montanus	Skandiplot	1724
Anthomyiidae_sp.	Anthomyiidae	ggt571	Potentilla_aurea	Skandiplot	1724
Syrphidae_sp.	Syrphidae	ggt572	Potentilla_aurea	Skandiplot	1724
Diptera_sp.	Syrphidae	ggt573	Cardamine_amara	Skandiplot	1724
Miridae_sp.	Miridae	ggt574	Rumex_salicifolius	Skandiplot	1724
Miridae_sp.	Miridae	ggt575	Rumex_salicifolius	Skandiplot	1724
Miridae_sp.	Miridae	ggt576	Rumex_salicifolius	Skandiplot	1724
Cheilosia_sp.	Syrphidae	ggt577	Ranunculus_montanus	Skandiplot	1724
Gastrophysa_viridula	Chrysomelidae	ggt578	Anemone_nemorosa	Skandiplot	1724
Pegoplata_aestiva	Muscidae	ggt579	Anemone_nemorosa	Skandiplot	1724
Anthomyiidae_sp.	Anthomyiidae	ggt580	Anemone_nemorosa	Skandiplot	1724
trypse_sp.	trypse_sp.	ggt581	Anemone_nemorosa	Skandiplot	1724
Dilophus_sp.	Bibionidae	ggt582	Vaccinium_myrtillis	Skandiplot	1724
Tenthredinidae_sp.	Tenthredinidae	ggt583	Vaccinium_myrtillis	Skandiplot	1724
Dilophus_sp.	Bibionidae	ggt584	Vaccinium_myrtillis	Skandiplot	1724
Dilophus_neglectus	Bibionidae	ggt585	Vaccinium_myrtillis	Skandiplot	1724
Dilophus_sp.	Bibionidae	ggt586	Vaccinium_myrtillis	Skandiplot	1724
Empis_(Anachrostichus)_nitida	Empididae	ggt587	Vaccinium_myrtillis	Skandiplot	1724
Tenthredinidae_sp.	Tenthredinidae	ggt588	Vaccinium_myrtillis	Skandiplot	1724
Sphaerophoria_interrupta	Syrphidae	ggt589	Silene_dioica	Skandiplot	1724
Rhingia_campestris	Syrphidae	ggt590	Silene_dioica	Skandiplot	1724
Cheilosia_sp.	Syrphidae	ggt591	Ranunculus_montanus	Skandiplot	1724
Cheilosia_sp.	Syrphidae	ggt592	Ranunculus_montanus	Skandiplot	1724
Sphaerophoria_sp.	Syrphidae	ggt593	Ranunculus_montanus	Skandiplot	1724
Coenosia_femoralis	Muscidae	ggt594	Potentilla_aurea	Stationsplot	2275
Nematinae_sp.	Tenthredinidae	ggt596	Minuartia_sedoides	Stationsplot	2275
Nematinae_sp.	Tenthredinidae	ggt597	Minuartia_sedoides	Stationsplot	2275
Nematinae_sp.	Tenthredinidae	ggt598	Minuartia_sedoides	Stationsplot	2275
Propylea_quatuordecimpunctata	Coccinellidae	ggt599	Potentilla_aurea	Stationsplot	2275
Thricops_nigritellus	Muscidae	ggt600	Potentilla_aurea	Stationsplot	2275
Empis_(Empis)_morosa	Empididae	ggt601	Potentilla_aurea	Stationsplot	2275
Dasytes_alpigradus	Dasytidae	ggt602	Myosotis_alpestris	Stationsplot	2275
Asarta_aethiopella	Pyralidae	ggt603	Ranunculus_montanus	Stationsplot	2275
Bombus_sichelii	Apidae	ggt604	Saponaria_sp	Stationsplot	2275
Nematinae_sp.	Tenthredinidae	ggt605	Saxifraga_moschata	Stationsplot	2275
Miarus_campanulae	Curculionidae	ggt606	Potentilla_aurea	Stationsplot	2275
Miarus_campanulae	Curculionidae	ggt607	Potentilla_grandiflora	Stationsplot	2275
Dasytes_alpigradus	Dasytidae	ggt608	Potentilla_grandiflora	Stationsplot	2275
Anthomyiidae_sp.	Anthomyiidae	ggt609	Potentilla_grandiflora	Skandiplot	1724
Thricops_nigritellus	Muscidae	ggt610	Ranunculus_montanus	Skandiplot	1724
Pegoplata_aestiva	Muscidae	ggt611	Ranunculus_montanus	Skandiplot	1724
Thricops_sp.	Anthomyiidae	ggt612	Ranunculus_montanus	Skandiplot	1724
Sphaerophoria_sp.	Syrphidae	ggt613	Ranunculus_montanus	Skandiplot	1724
Botanophila_varicolor	Anthomyiidae	ggt614	Potentilla_grandiflora	Skandiplot	1724
Thricops_sp.	Anthomyiidae	ggt615	Ranunculus_montanus	Skandiplot	1724
Cheilosia_sp.	Syrphidae	ggt616	Silene_dioica	Skandiplot	1724
Platycheirus_manicatus	Syrphidae	ggt617	Silene_dioica	Skandiplot	1724
Platycheirus_sp.	Syrphidae	ggt618	Silene_dioica	Skandiplot	1724
Cheilosia_sp.	Syrphidae	ggt619	Silene_dioica	Skandiplot	1724
Diptera_sp.	Syrphidae	ggt620	Potentilla_aurea	Skandiplot	1724
Cheilosia_sp.	Syrphidae	ggt621	Potentilla_grandiflora	Skandiplot	1724
Cicadina_sp.	Cicadina	ggt622	Potentilla_grandiflora	Skandiplot	1724
Diptera_sp.	Diptera_sp.	ggt623	Potentilla_grandiflora	Skandiplot	1724
SPINNE_sp.	SPINNE_sp.	ggt624	Potentilla_grandiflora	Skandiplot	1724
Helina_sp.	Muscidae	ggt625	Cardamine_amara	Skandiplot	1724
Pieris_bryoniae	Pieridae	ggt626	Cardamine_amara	Skandiplot	1724
Sphaerophoria_sp.	Syrphidae	ggt627	Cardamine_amara	Skandiplot	1724
Cheilosia_sp.	Syrphidae	ggt628	Cardamine_amara	Skandiplot	1724
Rhamphomyia_sp.	Empididae	ggt629a	Cardamine_amara	Skandiplot	1724
Diptera_sp.	Brachycera	ggt629b	Cardamine_amara	Skandiplot	1725
Cheilosia_sp.	Syrphidae	ggt630	Cardamine_amara	Skandiplot	1724
Themira_leachi_	Sepsidae	ggt631	Alchemilla_fissa	Skandiplot	1724
Anthomyiidae_sp.	Anthomyiidae	ggt633	Potentilla_aurea	Stationsplot	2275
Milichiidae_sp.	Milichiidae	ggt634	Taraxacum_officinale	Stationsplot	2275
Miarus_campanulae	Curculionidae	ggt635	Pulsatilla_alba	Stationsplot	2275
Dasytes_alpigradus	Drilidae	ggt636	Pulsatilla_alba	Stationsplot	2275
Pegoplata_aestiva	Muscidae	ggt637	Minuartia_sedoides	Stationsplot	2275
Nematinae_sp.	Tenthredinidae	ggt638	Minuartia_sedoides	Stationsplot	2275
Spinne_sp.	Spinne_sp.	ggt639	Minuartia_sedoides	Stationsplot	2275
Rhamphomyia_albosegmentata	Empididae	ggt640	Myosotis_alpestris	Stationsplot	2275
Nematinae_sp.	Tenthredinidae	ggt641	Primula_minima	Stationsplot	2275
Nematinae_sp.	Tenthredinidae	ggt642	Potentilla_aurea	Stationsplot	2275
Diptera_sp.	Diptera_sp.	ggt643	Myosotis_alpestris	Stationsplot	2275
Anthomyiidae_sp.	Anthomyiidae	ggt644	Potentilla_aurea	Stationsplot	2275
Milichiidae_sp.	Milichiidae	ggt645	Ranunculus_montanus	Stationsplot	2275
Delia_longicauda	Anthomyiidae	ggt646a	Potentilla_grandiflora	Stationsplot	2275
Paregle_coerulescens	Anthomyiidae	ggt646b	Potentilla_grandiflora	Stationsplot	2276
Anthomyiidae_sp.	Anthomyiidae	ggt647	Potentilla_grandiflora	Stationsplot	2276
Milichiidae_sp.	Milichiidae	ggt648	Leucanthemopsis_alpina	Stationsplot	2275
Braconidae_sp.	Braconidae	ggt649	Minuartia_sedoides	Stationsplot	2275
Empis_(Empis)_nigripes	Empididae	ggt650	Pulsatilla_alba	Stationsplot	2275
Empis_(Empis)_scaura	Empididae	ggt651	Myosotis_alpestris	Stationsplot	2275
Diptera_sp.	Diptera_sp.	ggt652	Myosotis_alpestris	Stationsplot	2275
Nematinae_sp.	Tenthredinidae	ggt653	Minuartia_sedoides	Stationsplot	2275
Ichneumonidae_sp.	Ichneumonidae	ggt654	Minuartia_verna	Stationsplot	2275
Milichiidae_sp.	Milichiidae	ggt655	Ligusticum_mutellinoides	Stationsplot	2275
Selandriinae_sp.	Tenthredinidae	ggt656	Ranunculus_montanus	Stationsplot	2275
Diptera_sp.	Diptera_sp.	ggt657	Pulsatilla_alba	Stationsplot	2275
Dasytes_alpigradus	Drilidae	ggt658	Pulsatilla_alba	Stationsplot	2275
Phaonia_chalinata	Muscidae	ggt659	Potentilla_aurea	Stationsplot	2275
Helina_sp.	Muscidae	ggt660	Loiseleuria_procumbens	Stationsplot	2275
Cynipoidea_sp.	Cynipoidea	ggt661	Lloydia_serotina	Stationsplot	2275
Pegoplata_aestiva	Muscidae	ggt662	Potentilla_aurea	Stationsplot	2275
Platycheirus_immaculatus	Syrphidae	ggt663	Potentilla_aurea	Stationsplot	2275
Thricops_sp.	Anthomyiidae	ggt664	Potentilla_aurea	Stationsplot	2275
Platycheirus_melanopsis	Syrphidae	ggt694	Rhododendron_ferrugineum	Pissplot	2086
Thricops_sp.	Anthomyiidae	ggt695	Potentilla_grandiflora	Pissplot	2086
Dasytes_alpigradus	Drilidae	ggt696	Potentilla_aurea	Pissplot	2086
Pegoplata_aestiva	Muscidae	ggt697	Valeriana_tripteris	Pissplot	2086
Cheilosia_cf._nivalis	Syrphidae	ggt698	Potentilla_aurea	Pissplot	2086
Pegoplata_aestiva	Muscidae	ggt699	Potentilla_aurea	Pissplot	2086
Pegoplata_aestiva	Muscidae	ggt700	Potentilla_aurea	Pissplot	2086
Anthomyiidae_sp.	Anthomyiidae	ggt701	Potentilla_aurea	Pissplot	2086
Hilara_scrobriculata	Empididae	ggt702	Geranium_pratense	Pissplot	2086
Myrmicinae_sp.	Formicidae	ggt703	Rhododendron_ferrugineum	Pissplot	2086
Miarus_campanulae	Curculionidae	ggt704	Potentilla_grandiflora	Pissplot	2086
Thricops_nigritellus	Muscidae	ggt705	Potentilla_grandiflora	Pissplot	2086
Anthomyiidae_sp.	Anthomyiidae	ggt706	Geranium_pratense	Pissplot	2086
Pegoplata_aestiva	Anthomyiidae	ggt707	Primula_elatior	Pissplot	2086
Pegoplata_aestiva	Muscidae	ggt708	Potentilla_aurea	Pissplot	2086
Pegoplata_aestiva	Muscidae	ggt709	Alchemilla_fissa	Pissplot	2086
Pegoplata_aestiva	Muscidae	ggt710	Alchemilla_fissa	Pissplot	2086
Phaonia_chalinata	Muscidae	ggt711	Geranium_pratense	Pissplot	2086
Bombus_sichelii	Apidae	ggt712	Potentilla_aurea	Pissplot	2086
Thricops_nigritellus	Muscidae	ggt713	Potentilla_grandiflora	Pissplot	2086
Botanophila_varicolor	Anthomyiidae	ggt714	Potentilla_aurea	Pissplot	2086
Pegoplata_aestiva	Muscidae	ggt715	Potentilla_aurea	Pissplot	2086
Thricops_nigritellus	Muscidae	ggt716	Galium_pumilum	Pissplot	2086
Corymbites_cupreus	Elateridae	ggt717	Galium_pumilum	Pissplot	2086
Helina_evecta	Muscidae	ggt718	Thymus_pulegioides	Pissplot	2086
Diptera_sp.	Diptera_sp.	ggt719	Potentilla_aurea	Pissplot	2086
Bombus_lucorum	Apidae	ggt720	Rhododendron_ferrugineum	Pissplot	2086
Anthomyiidae_sp.	Anthomyiidae	ggt721	Potentilla_grandiflora	Pissplot	2086
Thricops_sp.	Anthomyiidae	ggt722	Potentilla_grandiflora	Pissplot	2086
Diptera_sp.	Diptera_sp.	ggt723	Potentilla_grandiflora	Pissplot	2086
Miarus_campanulae	Curculionidae	ggt724	Hieracium_sp	Pissplot	2086
Cheilosia_pictipennis	Syrphidae	ggt725	Potentilla_aurea	Pissplot	2086
Pegoplata_aestiva	Muscidae	ggt726	Potentilla_aurea	Pissplot	2086
Miarus_campanulae	Curculionidae	ggt727	Potentilla_aurea	Pissplot	2086
Myrmicinae_sp.	Formicidae	ggt728	Rhododendron_ferrugineum	Pissplot	2086
Anthomyiidae_sp.	Anthomyiidae	ggt729	Geranium_pratense	Pissplot	2086
Eristalis_tenax	Syrphidae	ggt730	Valeriana_tripteris	Pissplot	2086
Nyctia_halterata	Sarcophagidae	ggt731	Alchemilla_fissa	Pissplot	2086
Thricops_nigritellus	Muscidae	ggt733	Primula_elatior	Pissplot	2086
Thricops_aculeipes	Muscidae	ggt734	Primula_elatior	Pissplot	2086
Diptera_sp.	Diptera_sp.	ggt735	Geranium_pratense	Pissplot	2086
Phaonia_chalinata	Muscidae	ggt736	Geranium_pratense	Pissplot	2086
Pegoplata_aestiva	Muscidae	ggt737	Rhododendron_ferrugineum	Pissplot	2086
Thricops_nigritellus	Muscidae	ggt738	Vaccinium_vitis_idaea	Pissplot	2086
Diptera_sp.	Diptera_sp.	ggt739	Potentilla_grandiflora	Pissplot	2086
Thricops_sp.	Anthomyiidae	ggt740	Potentilla_grandiflora	Pissplot	2086
Botanophila_varicolor	Anthomyiidae	ggt741	Hieracium_sp	Pissplot	2086
Thricops_nigritellus	Muscidae	ggt742	Hieracium_sp	Pissplot	2086
Bombus_pyrenaeus	Apidae	ggt743	Rhododendron_ferrugineum	Pissplot	2086
Botanophila_sp.	Anthomyiidae	ggt744	Vaccinium_vitis_idaea	Pissplot	2086
Brachyta_interrogationis	Cerambycidae	ggt745	Potentilla_aurea	Pissplot	2086
Pegoplata_aestiva	Muscidae	ggt746	Alchemilla_fissa	Pissplot	2086
Anthomyiidae_sp.	Anthomyiidae	ggt747	Alchemilla_fissa	Pissplot	2086
Botanophila_varicolor	Anthomyiidae	ggt748	Potentilla_aurea	Pissplot	2086
Panurginus_montanus	Andrenidae	ggt749	Potentilla_aurea	Pissplot	2086
Panurginus_montanus	Andrenidae	ggt750	Potentilla_aurea	Pissplot	2086
Panurginus_montanus	Andrenidae	ggt751	Potentilla_grandiflora	Pissplot	2086
Pegoplata_aestiva	Muscidae	ggt752	Rhododendron_ferrugineum	Pissplot	2086
Thricops_sp.	Anthomyiidae	ggt753	Vaccinium_vitis_idaea	Pissplot	2086
Botanophila_sp.	Anthomyiidae	ggt754	Rhododendron_ferrugineum	Pissplot	2086
Pegoplata_aestiva	Muscidae	ggt755	Rhododendron_ferrugineum	Pissplot	2086
Panurginus_montanus	Andrenidae	ggt756	Potentilla_grandiflora	Pissplot	2086
Platycheirus_manicatus	Syrphidae	ggt757	Geranium_pratense	Pissplot	2086
Pegoplata_aestiva	Muscidae	ggt758	Hieracium_sp	Pissplot	2086
Pegoplata_aestiva	Muscidae	ggt759	Potentilla_aurea	Pissplot	2086
Diptera_sp.	Diptera_sp.	ggt760	Potentilla_grandiflora	Pissplot	2086
Thricops_sp.	Anthomyiidae	ggt761	Alchemilla_fissa	Pissplot	2086
Pegoplata_aestiva	Muscidae	ggt762	Geranium_pratense	Pissplot	2086
Pegoplata_aestiva	Muscidae	ggt763	Geranium_pratense	Pissplot	2086
Pegoplata_aestiva	Muscidae	ggt764	Geranium_pratense	Pissplot	2086
Thricops_longipes	Muscidae	ggt765	Geranium_pratense	Pissplot	2086
Brachyta_interrogationis	Cerambycidae	ggt766	Primula_elatior	Pissplot	2086
Phaonia_chalinata	Muscidae	ggt767	Potentilla_aurea	Pissplot	2086
Syrphidae_sp.	Syrphidae	ggt768	Silene_vulgaris	Pissplot	2086
Thricops_nigritellus	Muscidae	ggt769	Rhododendron_ferrugineum	Pissplot	2086
Delia_platura	Anthomyiidae	ggt770	Rhododendron_ferrugineum	Pissplot	2086
Miarus_campanulae	Curculionidae	ggt772	Rhododendron_ferrugineum	Pissplot	2086
Thricops_sp.	Anthomyiidae	ggt773	Rhododendron_ferrugineum	Pissplot	2086
Tenthredinidae_sp.	Tenthredinidae	ggt807	Aegopodium_podagraria	Zaunplot_2	1281
Thricops_sp.	Anthomyiidae	ggt808	Aegopodium_podagraria	Zaunplot_2	1281
Pipiza_quadrimaculata	Syrphidae	ggt809	Ranunculus_acris	Zaunplot_2	1281
Myathropa_florea	Syrphidae	ggt810	Ranunculus_acris	Zaunplot_2	1281
Empis_(Euempis)_tessellata	Empididae	ggt811	Ranunculus_acris	Zaunplot_2	1281
Cimbicidae_sp.	Cimbicidae	ggt812	Aegopodium_podagraria	Zaunplot_2	1281
Syrphidae_sp.	Syrphidae	ggt813	Aegopodium_podagraria	Zaunplot_2	1281
Thricops_nigritellus	Muscidae	ggt814	Lathyrus_pratensis	Zaunplot_2	1281
Pegoplata_aestiva	Muscidae	ggt815	Leucanthemum_vulgare	Zaunplot_2	1281
Sarcophaga_vicina	Tachinidae	ggt816	Aegopodium_podagraria	Zaunplot_2	1281
Empis_(Euempis)_tessellata	Empididae	ggt817	Aegopodium_podagraria	Zaunplot_2	1281
Apis_mellifera	Apidae	ggt818	Aegopodium_podagraria	Zaunplot_2	1281
Empis_(Leptempis)_grisea	Empididae	ggt819	Trifolium_pratense	Zaunplot_2	1281
Platypalpus_sp.	Hybotidae	ggt820	Trifolium_repens	Zaunplot_2	1281
Siphona_grandistylum	Tachinidae	ggt821	Trifolium_pratense	Zaunplot_2	1281
Heterostylodes_pratensis	Anthomyiidae	ggt822	Ranunculus_acris	Zaunplot_2	1281
Phaonia_angelicae	Muscidae	ggt823	Ranunculus_acris	Zaunplot_2	1281
Andrena_coitana	Andrenidae	ggt824	Hieracium_sp	Zaunplot_2	1281
Thricops_longipes	Muscidae	ggt825	Hieracium_sp	Zaunplot_2	1281
Empis_(Pachymeria)_scotica	Empididae	ggt826	Veronica_chamaedrys	Zaunplot_2	1281
Diptera_sp.	Diptera_sp.	ggt827	Leucanthemum_vulgare	Zaunplot_2	1281
Pegoplata_aestiva	Muscidae	ggt828	Ranunculus_acris	Zaunplot_2	1281
Polyommatus_semiargus	Lycaenidae	ggt829	Lathyrus_pratensis	Zaunplot_2	1281
Tenthredinidae_sp.	Tenthredinidae	ggt830	Aegopodium_podagraria	Zaunplot_2	1281
Empis_(Euempis)_tessellata	Empididae	ggt831	Aegopodium_podagraria	Zaunplot_2	1281
Orthonevra_nobilis	Syrphidae	ggt832	Aegopodium_podagraria	Zaunplot_2	1281
Chelostoma_florisomne	Megachilidae	ggt833	Ranunculus_acris	Zaunplot_2	1281
Oedomera_tristis	Oedomeridae	ggt834	Trifolium_pratense	Zaunplot_2	1281
Myrmicinae_sp.	Formicidae_	ggt835	Aegopodium_podagraria	Zaunplot_2	1281
Sphecidae_sp.	Sphecidae	ggt836	Aegopodium_podagraria	Zaunplot_2	1281
Diptera_sp.	Diptera_sp.	ggt837	Aegopodium_podagraria	Zaunplot_2	1281
Diptera_sp.	Syrphidae	ggt838	Aegopodium_podagraria	Zaunplot_2	1281
Syrphidae_sp.	Syrphidae	ggt839	Aegopodium_podagraria	Zaunplot_2	1281
Oedomera_tristis	Oedomeridae	ggt840	Aegopodium_podagraria	Zaunplot_2	1281
Cimbicidae_sp.	Cimbicidae	ggt841	Aegopodium_podagraria	Zaunplot_2	1281
Thricops_longipes	Muscidae	ggt842	Aegopodium_podagraria	Zaunplot_2	1281
Chelostoma_florisomne	Megachilidae	ggt843	Ranunculus_acris	Zaunplot_2	1281
Lucilia_caesar	Calliphoridae	ggt844	Aegopodium_podagraria	Zaunplot_2	1281
Thricops_sp.	Anthomyiidae	ggt845	Leucanthemum_vulgare	Zaunplot_2	1281
Syrphidae_sp.	Syrphidae	ggt846	Ranunculus_acris	Zaunplot_2	1281
Sphecidae_sp.	Sphecidae	ggt847	Aegopodium_podagraria	Zaunplot_2	1281
Diptera_sp.	Diptera_sp.	ggt848	Ranunculus_acris	Zaunplot_2	1281
