# Supplementary material for: Floral scent chemodiversity is associated with high floral visitor but low bacterial richness on flowers
Source: New Phytol. 2025 Oct 22;248(6):3270–9. doi: 10.1111/nph.70600 (PMC12630430; doi:10.1111/nph.70600)
Supplement: Supplementary file 5 — Dataset S5 Bacterial communities detected on flowers. [file NPH-248-3270-s007.xlsx]

## Sheet: Dataset_S5_overview
	New Phytologist Supporting Information Article title: Floral scent chemodiversity is associated with high floral visitor but low bacterial richness on flowers Authors: Maximilian Hanusch1, Stefan Dötterl2, Anne-Amélie C. Larue-Kontić2, Alexander Keller3, Robert R. Junker1 1Philipps-University Marburg, Evolutionary Ecology of Plants, Germany, 35042 Marburg 2Paris-Lodron University Salzburg, Depart…

## Sheet: Dataset_S5_bacterial_communi
plant	elevation	Sample	Abditibacterium.ASV1346	Abditibacterium.ASV2012	Acetobacteraceae spc.ASV1492	Acetobacteraceae spc.ASV1576	Acetobacteraceae spc.ASV2628	Acetobacteraceae spc.ASV477	Achromobacter.ASV2053	Achromobacter.ASV2563	Achromobacter.ASV2819	Acidibacter.ASV2115	Acidibacter.ASV2601	Acidimicrobiales spc.ASV1882	Acidimicrobiales spc.ASV3334	Acidimicrobiales spc.ASV3362	Acidiphilium.ASV1253	Acidiphilium.ASV1448	Acidiphilium.ASV1693	Acidiphilium.ASV1879	Acidiphilium.ASV1893	Acidiphilium.ASV1956	Acidiphilium.ASV209	Acidiphilium.ASV2223	Acidiphilium.ASV2307	Acidiphilium.ASV2347	Acidiphilium.ASV2364	Acidiphilium.ASV2412	Acidiphilium.ASV2551	Acidiphilium.ASV2612	Acidiphilium.ASV2640	Acidiphilium.ASV2994	Acidiphilium.ASV3238	Acidiphilium.ASV626	Acidisoma.ASV2114	Acidobacteria spc.ASV3293	Acidobacteria.ASV3041	Acidobacterium.ASV2339	Acidocella.ASV1298	Acidocella.ASV1343	Acidocella.ASV1910	Acidocella.ASV2100	Acidocella.ASV2633	Acidovorax.ASV1315	Acidovorax.ASV1499	Acidovorax.ASV158	Acidovorax.ASV1865	Acidovorax.ASV2895	Acidovorax.ASV384
Aegopodium_podagraria	1281	GG.12	0	0	0	0	0	0	0	0	0	0	0	0	0	0	0	0	0	0	0	0	0	0	0	0	0	0	0	0	0	0	0	0	0	0	0	0	0	0	0	0	0	0	0	0.00243902	0	0.00487805	0
Aegopodium_podagraria	1281	GG.13	0	0	0	0	0	0.00122249	0	0	0	0	0	0	0	0	0	0	0	0	0	0	0	0	0	0	0	0	0	0	0	0	0	0	0	0	0	0	0	0	0	0	0	0.00122249	0	0.00244499	0	0	0
Ajuga_reptans	1281	GG.22	0	0	0	0	0	0.000750525	0	0	0	0	0	0	0	0	0	0	0	0	0	0	0	0	0	0	0	0	0	0	0	0	0	0	0	0	0	0	0	0	0	0	0	0.000150105	0	0.00210147	0.00060042	0.000150105	0.00030021
Alchemilla_fissa	1281	GG.21	0	0	0	0	0	0	0	0	0	0	0	0	0	0	0	0	0	0	0	0	0	0	0	0	0	0	0	0	0	0	0	0	0	0	0	0	0	0	0	0	0	0.000573394	0	0.000573394	0	0.00114679	0
Alchemilla_fissa	2086	GG.51	0	0	0	0	0	0	0.000539374	0	0	0	0	0	0	0	0	0	0	0	0	0	0	0	0	0	0	0	0	0	0	0	0	0	0	0	0	0	0	0	0	0	0	0.00107875	0	0.00161812	0	0.000539374	0
Alchemilla_fissa	2275	GG.49	0.000207727	0	0.000207727	0	0	0.000103864	0	0	0	0	0	0	0.000103864	0	0	0.000207727	0	0	0	0	0.000207727	0	0	0	0	0	0	0	0	0	0	0.000207727	0	0	0	0	0	0	0	0	0.000207727	0.00103864	0.000103864	0.00166182	0	0.000311591	0
Androsace_obtusifolia	2275	GG.32	0	0	0	0	0	0	0	0	0	0	0	0	0	0	0	0	0	0	0	0	0	0	0	0	0	0	0	0	0	0	0	0	0	0	0	0	0	0	0	0	0	0	0	0	0	0	0
Androsace_obtusifolia	2571	GG.28	0	0	0	0	0	0.000886132	0	0	0	0	0	0.00118151	0	0	0	0	0	0	0	0	0.000147689	0	0	0	0	0	0	0	0	0	0	0	0	0	0	0	0	0	0	0	0	0	0	0.00413528	0	0	0.000147689
Arabis_alpina	2571	GG.26	0.000341647	0	0	0	0	0.00102494	0	0	0	0	0	0	0	0	0	0	0	0	0	0	0.00375811	0	0	0	0	0	0	0	0	0	0	0	0	0	0	0	0	0	0	0	0	0	0	0.00102494	0	0.000341647	0
Galeopsis_segetum	1281	GG.17	0	0	0	0.000108237	0	0.000216474	0.000108237	0	0	0	0	0	0	0	0	0	0	0	0	0.000108237	0	0	0	0	0	0	0	0	0	0	0.000108237	0	0	0	0	0	0	0	0	0	0.000108237	0	0	0.0168849	0.000108237	0	0.000108237
Galium_pumilum	2086	GG.61	0	0	0.000147373	0	0	0.00132636	0	0	0	0	0	0	0	0	0	0	0	0	0	0	0.000515806	0	0	0	0	0	0	0	0	0	0	0	0	0	0	0	0	0	0	0	0.000147373	0	7.37e-05	0.00265271	0.000810552	0.000147373	0.00022106
Gentiana_bavarica	2086	GG.54	0	0	0	0	0	0	0	0	0	0	0	0	0	0	0	0	0	0	0	0	0	0	0	0	0	0	0	0	0	0	0	0	0	0	0	0	0	0	0	0	0	0	0	0.00251256	0	0	0
Gentiana_bavarica	2571	GG.8	0	0	0	0.00143885	0	0.00143885	0	0	0	0	0	0	0	0	0	0	0	0.000719424	0.00503597	0	0.00215827	0	0	0	0	0.0057554	0	0	0.00215827	0	0	0	0	0	0	0	0	0	0	0	0.00143885	0	0	0.000719424	0	0	0
Gentiana_clusii	2275	GG.39	0.0002002	0	0	0	0	0.0004004	0.0002002	0.0004004	0	0.000600601	0	0.0004004	0	0	0.0022022	0	0	0	0	0	0	0	0.0012012	0	0	0	0	0	0	0	0	0.0002002	0	0	0.000600601	0	0	0	0	0	0	0.002002	0.000800801	0.0042042	0	0.0002002	0.000800801
Geranium_pratense	2086	GG.52	0	0	0	0	0	0	0	0	0	0	0	0	0	0	0	0	0	0	0	0	0	0	0	0	0	0	0	0	0	0	0	0	0	0	0	0	0	0	0	0	0	0	0	0.00169205	0	0.000423012	0
Geum_rivale	1146	GG.2	0	0	0.00063012	0	0	0	0	0	0	0	0	0	0	0	0	0	0	0	0	0	0.00252048	0	0	0	0	0	0	0	0	0	0	0	0	0	0	0	0	0	0	0	0	0	0	0.00189036	0	0	0.00063012
Geum_rivale	1146	GG.5	0	0	0	0.000193836	0	0.000193836	0	0	0	0.000193836	0	0	0	0	0	0.000193836	0	0	0	0	0.0100795	0	0.000193836	0	0	0.0021322	0.000193836	0	0	0	0.000193836	0	0	0	0	0	0	0	0	0	0.000193836	0	0	0.00155069	0	0.000193836	0.00096918
Hieracium_sp	2086	GG.62	0	0	0	0	0	0	0	0	0	0	0	0	0	0	0	0	0	0	0	0	0.0040404	0	0	0	0	0	0	0	0	0	0	0	0	0	0	0	0	0	0	0	0	0.0020202	0	0.00606061	0	0	0
Leucanthemopsis_alpina	2275	GG.42	0	0	0.00115711	0	0	0.000385703	0	0.000385703	0	0.000257136	0	0.000257136	0.000642839	0.00269992	0.000642839	0.00102854	0	0	0	0.000257136	0.00102854	0	0.000257136	0	0.000642839	0	0	0.000642839	0	0	0	0	0	0	0.000128568	0	0	0	0	0	0	0	0.000257136	0.00308563	0.000257136	0	0.000899974
Lloydia_serotina	2275	GG.35	0	0	0	0	0	0.000377358	0	0	0	0	0	0	0	0	0	0	0	0	0	0	0.000377358	0	0	0	0	0	0	0	0	0	0	0	0	0	0.000377358	0	0	0	0	0	0	0	0	0.00679245	0	0.000754717	0
Loiseleuria_procumbens	2275	GG.38	0.000372625	0	0	0.000496833	0	0.000496833	0	0.00111787	0	0.000993665	0.0014905	0.000993665	0.000993665	0.000372625	0.000745249	0	0	0.000248416	0	0.000496833	0	0	0.000124208	0	0.00136629	0	0	0	0.000621041	0	0.000248416	0	0	0.000372625	0.000372625	0	0	0	0	0	0	0	0.002981	0.00509253	0	0	0.00173891
Minuartia_sedoides	2275	GG.50	0	0	0	0	0	0.000497371	0	0	0	0	0	0	0	0	0	0	0	0	0	0	0	0	0	0	0	0	0	0	0	0	0	0	0	0	0	0	0	0	0	0	0	7.11e-05	7.11e-05	0.00525792	0.000284212	0.000142106	0.000142106
Minuartia_verna	2086	GG.57	0	0	0	0	0	0.000624003	0	0	0	0	0	0	0	0	0	0	0	0	0	0	0.000208001	0	0	0	0	0	0	0	0	0	0	0	0	0	0	0	0	0	0	0	0.000208001	0	0	0.00332802	0	6.93e-05	0.000208001
Minuartia_verna	2275	GG.36	0	0	0	0	0	0.000605449	0	0	0	0	0	0	0	0	0	0	0	0	0	0	0	0	0	0	0	0	0	0	0	0	0	0	0	0	0	0	0	0	0	0	0	0.000201816	0	0.00302725	0	0	0
Minuartia_verna	2571	GG.27	0	0	0	0	0	0	0	0	0	0	0	0	0	0	0	0	0	0.00120337	0	0	0.0168472	0	0	0	0	0	0	0	0	0	0	0	0	0	0	0	0	0	0	0	0	0	0	0.00120337	0	0	0
Minuartia_verna	2571	GG.30	0	0	0	0	0	0.00177305	0	0	0	0	0	0	0	0	0	0	0	0	0	0	0.00886525	0	0	0	0	0	0	0	0	0	0	0	0	0	0	0	0	0	0	0	0	0	0	0	0	0	0
Minuartia_verna	2571	GG.9	0	0	0	0	0	0.000352983	0	0	0	0	0	0	0	0	0	0	0	0	0	0	0	0	0	0	0	0	0	0	0	0	0	0	0	0	0	0	0.000176491	0	0	0	0	0.000352983	0	0.00282386	0	0	0
Myosotis_alpestris	1281	GG.15	0	0	0	0	0	0.000188324	0	0	0	0	0	0	0	0	0	0	0	0	0	0	0	0	0	0	0	0	0	0	0	0	0	0	0	0	0	0	0	0	0	0	0	0.00047081	0	0.00291902	0	0	9.42e-05
Myosotis_alpestris	2275	GG.37	0.00120664	0.000603318	0	0	0	0	0	0.000603318	0	0.00120664	0	0.000904977	0	0	0.000301659	0.000301659	0	0	0.00211161	0.000301659	0.000603318	0	0.00331825	0	0.000904977	0	0	0	0	0	0.00180996	0	0	0.000904977	0.00271493	0	0	0	0	0	0	0	0.00120664	0.00542986	0	0.000301659	0.00120664
Myosotis_alpestris	2571	GG.29	0	0.000684775	0.000228258	0	0	0.000228258	0	0	0	0	0	0	0	0	0	0	0	0	0	0	0.00182607	0	0	0	0	0	0.000228258	0	0	0	0	0	0	0	0	0	0	0	0	0	0	0.00136955	0	0.0027391	0	0.000456517	0
Potentilla_aurea	2086	GG.58	0	0	0	0	0	0	0	0	0	0	0	0	0	0	0	0	0	0	0	0	0.0018226	0	0	0	0	0	0	0	0	0	0	0	0	0	0	0	0	0	0	0	0.000405022	0.000405022	0	0.00222762	0	0.000607533	0.000405022
Potentilla_aurea	2275	GG.31	0.000373972	0.00124657	0.000124657	0	0	0.000373972	0	0	0	0	0	0	0	0	0	0	0	0.000498629	0	0	0.00548492	0	0	0	0	0	0	0	0	0	0	0	0	0	0	0	0	0	0	0	0	0	0	0.00386437	0.000124657	0	0
Potentilla_grandiflora	2086	GG.67	0	0	0	0	0	0	0	0	0	0	0	0	0	0	0	0	0	0	0	0	0	0	0	0	0	0	0	0	0	0	0	0	0	0	0	0	0	0	0	0	0	0.00294118	0	0	0	0	0
Potentilla_recta	2571	GG.25	0	0	0	0	0	0.000116904	0.000467617	0	0	0	0	0	0	0	0	0	0	0	0	0	0	0	0	0	0	0	0	0	0	0	0	0	0	0	0	0	0	0	0	0	0	0	0	0.00233809	0	0	0
Primula_elatior	2086	GG.53	0	0	0	0	0	4.69e-05	0	0.000281677	9.39e-05	0	0	0	0	0	0	0	0	0	0	0	0	0	0	0	0	0	0	0	0	0	0	0	0	0	0	0	0	0	0	0	0	4.69e-05	0.000187785	0.00215952	0	9.39e-05	0.000187785
Primula_minima	2275	GG.46	0	0	0	0	0	0	0	0	0	0	0	0	0	0	0	0.000719252	0	0	0	0	0.001918	0	0	0	0	0	0	0	0	0	0	0	0	0	0	0	0	0	0	0	0	0	0.000479501	0.00167826	0.000239751	0	0
Primula_minima	2571	GG.10	0	0	0.00199867	0	0	0	0	0	0	0	0	0	0	0	0	0	0	0	0	0	0.00333111	0	0.000666223	0	0	0	0	0	0	0	0	0	0	0	0	0	0	0	0	0	0.00266489	0	0	0.000666223	0	0	0
Pulsatilla_alba	2086	GG.55	0	0	0	0	0	0.000788022	0.000394011	0	0	0	0	0	0	0	0.000394011	0	0	0	0	0	0.00118203	0	0	0	0	0	0	0.000788022	0	0	0	0	0	0	0	0	0	0	0	0	0.000788022	0	0	0.00197006	0.00157604	0	0
Pulsatilla_alba	2275	GG.45	0	0	0	0	0	0.00246914	0	0	0	0	0	0	0	0	0	0	0	0	0	0	0	0	0	0	0	0	0	0	0	0	0	0	0	0	0	0	0	0	0	0	0	0	0	0.00246914	0	0	0
Ranunculus_acris	1146	GG.1	0	0	0	0	0	0.000259101	0	0	0	0	0	0	0	0	0	0	0	0	0	0	0.000518202	0	0	0	0	0.000518202	0.00012955	0.00012955	0	0	0.0010364	0	0	0	0	0	0	0	0	0	0	0	0	0.00285011	0.000388651	0.000259101	0.00790258
Ranunculus_acris	1146	GG.4	0	0	0	0	0	0	0.000429185	0	0	0	0	0	0	0	0	0	0	0	0	0	0.00386266	0	0	0	0	0	0	0	0	0	0	0	0	0	0	0	0	0	0	0	0	0	0	0.00214592	0.000429185	0	0.023176
Ranunculus_acris	1281	GG.16	0	0	0	0	0	0	0	0	0	0	0	0	0	0	0	0	0	0	0	0.00054019	0	0	0	0	0.000108038	0	0	0	0	0	0	0	0	0	0	0	0	0	0	0	0	0	0	0.000972342	0	0	0.00496975
Ranunculus_montanus	2275	GG.48	0	0.000240935	0	0	0	0.000602337	0	0	0	0	0	0	0	0	0	0	0	0	0	0	0.00048187	0	0	0	0	0.000120467	0	0	0	0	0	0	0	0	0	0	0	0	0	0	0	0	0	0.00313215	0	0	0
Rhododendron_ferrugineum	2086	GG.63	0	0	0	0	0	8.23e-05	0	0	0.000575989	0	0	0	0	0	0	0	0	0	0	0	0	0	0	0	0	0	0	0	0	0	0	0	0	0	0	0	0	0	0	0	0	0	0	0.000164568	0	0	0
Rumex_salicifolius	1281	GG.20	0	0	0	0	0	0	0	0	0	0	0	0	0	0	0	0	0	0	0	0	0	0	0	0	0	0	0	0	0	0	0	0	0	0	0	0	0	0	0	0	0	0	0	0	0.00581395	0	0
Saponaria_sp	2275	GG.40	0	0	0	0.00157144	0	0.000565718	0.000440003	0	0	0.000817148	6.29e-05	0	6.29e-05	0	0.000942863	0.00157144	0	0.00025143	0.000377145	6.29e-05	0.00421145	0	0.000125715	0	0.000314288	0	0	0.000440003	0	0	0	0	0	0.000377145	0.000188573	0	0	0	0	0	0	0.000125715	0.00050286	0.0029543	0	0	0.00025143
Saponaria_sp	2275	GG.47	0	0	0	0	0	0	0	0	0	0	0	0	0	0	0	0	0	0	0	0	0	0	0	0	0	0	0	0	0	0	0	0	0	0	0	0	0	0	0	0	0	0	0	0.00093985	0	0	0
Saponaria_sp	2571	GG.24	0.00025533	0	0	0	0	0	0	0.000893655	0	0.000382995	0.000893655	0.000382995	0.00025533	0	0	0	0	0	0	0	0	0	0	0	0	0	0	0	0	0.00191497	0	0.00025533	0.00025533	0.00153198	0	0	0	0	0	0	0	0	0.000638325	0.00268096	0.00051066	0.00025533	0.000127665
Saxifraga_moschata	2275	GG.41	0	0	0.00518135	0	0	0	0	0	0	0.000398565	0	0	0	0.000398565	0.00199283	0	0	0	0.0011957	0	0	0	0	0	0.000398565	0	0	0	0	0	0	0	0	0.000398565	0	0	0	0	0	0	0	0	0.00079713	0.00318852	0	0.000398565	0.000398565
Silene_acaulis	2275	GG.34	0	0	0	0	0	0.000150602	0	0	0	0	0	0	0	0	0	0	0	0	0	0	0.00060241	0	0	0	0	0	0	0	0	0	0	0	0	0	0	0	0	0	0	0	0	0.000150602	0	0.00391566	0.000301205	0.000301205	0
Silene_acaulis	2571	GG.23	0.000527148	0.000702864	0	0	0	0	0	0	0	0	0	0	0	0	0.000175716	0	0	0.000351432	0	0	0.00316289	0	0	0	0	0	0	0	0	0	0	0	0	0.000175716	0	0	0	0	0	0	0	0	0.000527148	0.000351432	0	0.000175716	0.000702864
Silene_dioica	1281	GG.14	0	0	0	0	0	0.00295858	0	0	0	0	0	0	0	0	0	0	0	0	0	0	0	0	0	0	0	0	0	0	0	0	0	0	0	0	0	0	0	0	0	0	0	0	0	0.00443787	0	0	0
Taraxacum_officinale	1146	GG.3	0.000959693	0.000479846	0	0	0	0	0	0	0	0	0	0	0	0	0	0	0	0	0	0	0.0110365	0	0	0	0	0	0.000959693	0	0	0	0	0	0	0	0	0	0	0	0	0	0	0	0.000959693	0.00335893	0	0	0.0153551
Taraxacum_officinale	1146	GG.6	0	0	0	0	0	0	0	0	0	0	0.000801603	0	0	0	0	0	0	0.00160321	0	0	0.0012024	0	0	0	0	0	0	0	0	0	0	0	0	0	0.000400802	0	0	0	0	0	0	0	0.000801603	0.00160321	0	0	0.00440882
Taraxacum_officinale	1281	GG.18	0	0	0	0	0	0	0	0	0	0	0	0	0	0	0	0	0	0	0	0	0	0	0	0	0	0	0	0	0	0	0	0	0	0	0	0	0	0	0	0	0	0	0	0.0043956	0	0	0
Taraxacum_officinale	2275	GG.43	0	0	0	0	0	0	0	0	0	0	0	0	0	0	0	0	0	0	0	0	0	0	0	0	0	0	0	0	0	0	0	0	0	0	0	0	0	0	0	0	0	0	0	0.00289855	0	0	0
Thymus_pulegioides	2086	GG.56	0.00031141	0	0	0	0	0.00031141	0	0	0.000249128	0	0	0	0	0	0	0	0	0	0	0	0.000809666	0	0	0	0	0	6.23e-05	0	0	0	0	0	0	0	0	0	0	0	0	0	0	0	6.23e-05	0.00305182	6.23e-05	0.000186846	0.000124564
Tussilago_farfara	2571	GG.11	0.00136319	0.000259656	0	0.000194742	0	0	0	0	0	6.49e-05	0	0	0	0	0	0.00064914	0.00201233	0	0	0	6.49e-05	0.00116845	6.49e-05	0.00097371	0.000389484	0	0	0	0.000454398	0	0	0.00629666	0.000194742	0	0	0	0	0	0	0	0.000129828	0	0.00032457	0.000519312	0	0	0.000519312
Tussilago_farfara	2571	GG.7	0.000459982	0	0.00229991	0	0	0.000459982	0	0	0	0	0	0	0	0	0	0	0	0	0	0.00321987	0.00137995	0	0.000919963	0	0	0	0	0	0	0	0	0	0	0	0	0	0	0	0	0	0	0	0	0.00551978	0	0	0
Vaccinium_myrtillus	2086	GG.65	0	0	0	0	0	0.000860756	0	0	0	0	0	0	0	0	0	0	0	0	0	0	0	0	0	0	0	0	0	0	0	0	0	0	0	0	0	0	0	0	0	0	0	0	0	0.00297954	6.62e-05	0	0
Vaccinium_vitis_idea	2086	GG.64	0	0	0.00147026	0	0	0.000452386	0.000113097	0	0	0	0	0	0	0	0	0	0	0.000904773	0	0	0.012893	0	0	0	0	0	0.00113097	0	0	0	0	0	0	0	0	0	0	0	0	0	0	0	0	0.00384528	0	0	0
Valeriana_tripteris	2086	GG.66	0	0	0	0	0	0	0	0	0	0	0	0	0	0	0	0	0	0	0	0	0	0	0	0	0	0	0	0	0	0	0	0	0	0	0	0	0	0	0	0	0	0	0	0	0	0	0
Veronica_chamaedrys	1281	GG.19	0	0	0	0	0	0.0010636	0	0	0	0	0	0	0	0	0	0	0	0	0	0.000212721	0	0	0	0	0	0	0	0	0	0	0	0	0	0	0	0	0	0	0	0	0	0	0	0.0051053	0.000212721	0	0
[truncated: 1,368 more columns]
